# Supplementary material for: Iron Homeostasis as a Mediator Linking Central Obesity with MASLD and Primary Liver Cancer: A Two-Step Mendelian Randomization Study
Source: Biomedicines. 2025 Jul 4;13(7):1641. doi: 10.3390/biomedicines13071641 (PMC12292972; doi:10.3390/biomedicines13071641)
Supplement: Supplementary file 1 [file biomedicines-13-01641-s001.zip]

Archive with 2 entries (2 files):
- Supplementary Data.xls
- Supplementary Tables and Figures.pdf
