# Supplementary material for: Iron Homeostasis as a Mediator Linking Central Obesity with MASLD and Primary Liver Cancer: A Two-Step Mendelian Randomization Study
Source: Biomedicines. 2025 Jul 4;13(7):1641. doi: 10.3390/biomedicines13071641 (PMC12292972; doi:10.3390/biomedicines13071641)
Supplement: Supplementary file 1 [file biomedicines-13-01641-s001.zip › Supplementary Data.xls]

## Sheet: Contents
Contents
Supplementary Data S1. SNPs utilized as instrumental variables related to BMI
Supplementary Data S2. SNPs utilized as instrumental variables related to waist circumference
Supplementary Data S3. SNPs utilized as instrumental variables related to hip circumference
Supplementary Data S4. SNPs utilized as instrumental variables related to waist-to-hip ratio
Supplementary Data S5. SNPs utilized as instrumental variables related to WHRadjBMI
Supplementary Data S6. SNPs utilized as instrumental variables related to body fat percentage
Supplementary Data S7. SNPs utilized as instrumental variables related to whole body fat mass
Supplementary Data S8. SNPs utilized as instrumental variables related to iron and BMI in multivariable MR analysis
Supplementary Data S9. SNPs utilized as instrumental variables related to ferritin and BMI in multivariable MR analysis
Supplementary Data S10. SNPs utilized as instrumental variables related to transferrin saturation and BMI in multivariable MR analysis
Supplementary Data S11. SNPs utilized as instrumental variables related to iron and waist circumference in multivariable MR analysis
Supplementary Data S12. SNPs utilized as instrumental variables related to ferritin and waist circumference in multivariable MR analysis
Supplementary Data S13. SNPs utilized as instrumental variables related to transferrin saturation and waist circumference in multivariable MR analysis
Supplementary Data S14. SNPs utilized as instrumental variables related to iron and WHRadjBMI in multivariable MR analysis
Supplementary Data S15. SNPs utilized as instrumental variables related to ferritin and WHRadjBMI in multivariable MR analysis
Supplementary Data S16. SNPs utilized as instrumental variables related to transferrin saturation and WHRadjBMI in multivariable MR analysis
Supplementary Data S17. Causal estimate from obesity-related traits to biomarkers of hepatic steatosis and liver injury

## Sheet: S1-BMI
	samplesize.exposure	pos.exposure	chr.exposure	beta.exposure	se.exposure	pval.exposure	id.exposure	SNP	effect_allele.exposure	other_allele.exposure	eaf.exposure	exposure	mr_keep.exposure	pval_origin.exposure	data_source.exposure
1	336107	1590521	1	-0.0209147	0.00273235	1.94626e-14	ukb-a-248	rs79113395	A	G	0.265449	Body mass index (BMI) || id:ukb-a-248	TRUE	reported	igd
2	336107	174377435	1	0.0251347	0.00384169	6.05341e-11	ukb-a-248	rs61826867	G	A	0.109772	Body mass index (BMI) || id:ukb-a-248	TRUE	reported	igd
3	336107	210261609	1	-0.0146941	0.00243631	1.62832e-09	ukb-a-248	rs846546	T	A	0.418217	Body mass index (BMI) || id:ukb-a-248	TRUE	reported	igd
4	336107	32193647	1	0.0164916	0.00252199	6.19726e-11	ukb-a-248	rs1127100	C	T	0.648239	Body mass index (BMI) || id:ukb-a-248	TRUE	reported	igd
5	336107	96886604	1	0.0183012	0.00244095	6.51778e-14	ukb-a-248	rs588660	A	G	0.585856	Body mass index (BMI) || id:ukb-a-248	TRUE	reported	igd
6	336107	110154688	1	0.0675077	0.00759831	6.44763e-19	ukb-a-248	rs17024393	C	T	0.0257993	Body mass index (BMI) || id:ukb-a-248	TRUE	reported	igd
7	336107	156480831	1	0.0140849	0.00250707	1.93264e-08	ukb-a-248	rs11264489	G	A	0.361994	Body mass index (BMI) || id:ukb-a-248	TRUE	reported	igd
8	336107	201800511	1	0.0280873	0.00253578	1.65158e-28	ukb-a-248	rs2678204	G	T	0.341813	Body mass index (BMI) || id:ukb-a-248	TRUE	reported	igd
9	336107	209520450	1	0.0180292	0.00294421	9.1582e-10	ukb-a-248	rs17014332	C	T	0.210609	Body mass index (BMI) || id:ukb-a-248	TRUE	reported	igd
10	336107	19925759	1	-0.0162677	0.00282749	8.75387e-09	ukb-a-248	rs12024554	T	C	0.236905	Body mass index (BMI) || id:ukb-a-248	TRUE	reported	igd
11	336107	72750470	1	-0.0309935	0.00304511	2.5038e-24	ukb-a-248	rs34361149	A	G	0.19259	Body mass index (BMI) || id:ukb-a-248	TRUE	reported	igd
12	336107	77967523	1	0.0218362	0.00300823	3.91291e-13	ukb-a-248	rs12049202	T	C	0.198651	Body mass index (BMI) || id:ukb-a-248	TRUE	reported	igd
13	336107	96285385	1	0.0158687	0.00256148	5.82975e-10	ukb-a-248	rs1342391	T	G	0.669963	Body mass index (BMI) || id:ukb-a-248	TRUE	reported	igd
14	336107	107514107	1	0.014951	0.00260626	9.67008e-09	ukb-a-248	rs72697614	A	C	0.320396	Body mass index (BMI) || id:ukb-a-248	TRUE	reported	igd
15	336107	177889025	1	0.0474871	0.00295985	6.64049e-58	ukb-a-248	rs539515	C	A	0.207529	Body mass index (BMI) || id:ukb-a-248	TRUE	reported	igd
16	336107	243533273	1	-0.0205562	0.00342514	1.95623e-09	ukb-a-248	rs12042959	G	A	0.145777	Body mass index (BMI) || id:ukb-a-248	TRUE	reported	igd
17	336107	2723214	1	-0.0154374	0.00242211	1.84982e-10	ukb-a-248	rs4648450	A	C	0.466133	Body mass index (BMI) || id:ukb-a-248	TRUE	reported	igd
18	336107	47670525	1	-0.0172144	0.00244388	1.87327e-12	ukb-a-248	rs12144626	C	T	0.581821	Body mass index (BMI) || id:ukb-a-248	TRUE	reported	igd
19	336107	62579891	1	-0.0318248	0.00416782	2.24957e-14	ukb-a-248	rs12140153	T	G	0.0967607	Body mass index (BMI) || id:ukb-a-248	TRUE	reported	igd
20	336107	66417145	1	0.0142615	0.00241395	3.46689e-09	ukb-a-248	rs11208779	C	G	0.531674	Body mass index (BMI) || id:ukb-a-248	TRUE	reported	igd
21	336107	39564930	1	0.0197498	0.00295729	2.41991e-11	ukb-a-248	rs113603865	T	C	0.212428	Body mass index (BMI) || id:ukb-a-248	TRUE	reported	igd
22	336107	49782772	1	-0.0205388	0.00257525	1.52265e-15	ukb-a-248	rs241460	G	A	0.68187	Body mass index (BMI) || id:ukb-a-248	TRUE	reported	igd
23	336107	75005238	1	-0.0174152	0.0024236	6.70193e-13	ukb-a-248	rs7553158	A	G	0.562389	Body mass index (BMI) || id:ukb-a-248	TRUE	reported	igd
24	336107	112293512	1	0.0158953	0.00246141	1.06358e-10	ukb-a-248	rs6687953	G	A	0.391351	Body mass index (BMI) || id:ukb-a-248	TRUE	reported	igd
25	336107	156049877	1	0.0279187	0.00356314	4.68598e-15	ukb-a-248	rs61813324	T	C	0.134883	Body mass index (BMI) || id:ukb-a-248	TRUE	reported	igd
26	336107	190294726	1	-0.0182459	0.00241971	4.69245e-14	ukb-a-248	rs815163	C	T	0.561603	Body mass index (BMI) || id:ukb-a-248	TRUE	reported	igd
27	336107	195037001	1	-0.0158775	0.00248334	1.62233e-10	ukb-a-248	rs4474229	A	G	0.372338	Body mass index (BMI) || id:ukb-a-248	TRUE	reported	igd
28	336107	632592	2	0.0507808	0.00318245	2.69588e-57	ukb-a-248	rs12992672	A	G	0.828635	Body mass index (BMI) || id:ukb-a-248	TRUE	reported	igd
30	336107	58935282	2	-0.0217722	0.00243483	3.84238e-19	ukb-a-248	rs4671328	G	T	0.552555	Body mass index (BMI) || id:ukb-a-248	TRUE	reported	igd
31	336107	104412924	2	0.0160021	0.00243934	5.3889e-11	ukb-a-248	rs72820274	A	G	0.41876	Body mass index (BMI) || id:ukb-a-248	TRUE	reported	igd
32	336107	198950240	2	0.016189	0.00240561	1.70294e-11	ukb-a-248	rs1064213	A	G	0.476968	Body mass index (BMI) || id:ukb-a-248	TRUE	reported	igd
33	336107	229006134	2	0.0170056	0.00253421	1.94357e-11	ukb-a-248	rs4246657	T	C	0.340914	Body mass index (BMI) || id:ukb-a-248	TRUE	reported	igd
34	336107	40282202	2	-0.018708	0.00274904	1.01018e-11	ukb-a-248	rs10185199	A	G	0.27894	Body mass index (BMI) || id:ukb-a-248	TRUE	reported	igd
35	336107	47002226	2	-0.0164622	0.00247822	3.08319e-11	ukb-a-248	rs35722922	G	A	0.385007	Body mass index (BMI) || id:ukb-a-248	TRUE	reported	igd
36	336107	55320173	2	-0.0136224	0.00249537	4.7895e-08	ukb-a-248	rs6705567	C	T	0.3788	Body mass index (BMI) || id:ukb-a-248	TRUE	reported	igd
37	336107	59330227	2	-0.0209594	0.00246047	1.62368e-17	ukb-a-248	rs6739755	G	A	0.602976	Body mass index (BMI) || id:ukb-a-248	TRUE	reported	igd
38	336107	67837553	2	-0.017647	0.00243763	4.51544e-13	ukb-a-248	rs2861685	C	T	0.411371	Body mass index (BMI) || id:ukb-a-248	TRUE	reported	igd
39	336107	147903802	2	-0.0148535	0.00243672	1.09089e-09	ukb-a-248	rs778094	A	G	0.577568	Body mass index (BMI) || id:ukb-a-248	TRUE	reported	igd
40	336107	220177285	2	-0.0179174	0.00323177	2.95638e-08	ukb-a-248	rs56773984	T	A	0.16742	Body mass index (BMI) || id:ukb-a-248	TRUE	reported	igd
41	336107	25156773	2	0.0350265	0.00240007	3.17687e-48	ukb-a-248	rs2384054	C	T	0.489674	Body mass index (BMI) || id:ukb-a-248	TRUE	reported	igd
42	336107	159368720	2	-0.0213608	0.00339342	3.08227e-10	ukb-a-248	rs80330591	A	G	0.146844	Body mass index (BMI) || id:ukb-a-248	TRUE	reported	igd
43	336107	161105876	2	0.0154637	0.0025818	2.10708e-09	ukb-a-248	rs10803762	A	G	0.678865	Body mass index (BMI) || id:ukb-a-248	TRUE	reported	igd
44	336107	166144850	2	-0.0172504	0.00287583	1.99444e-09	ukb-a-248	rs12477385	T	G	0.2273	Body mass index (BMI) || id:ukb-a-248	TRUE	reported	igd
45	336107	175047184	2	0.0152338	0.00252179	1.53455e-09	ukb-a-248	rs12614861	T	G	0.34701	Body mass index (BMI) || id:ukb-a-248	TRUE	reported	igd
46	336107	205375909	2	-0.0340855	0.00454517	6.4328e-14	ukb-a-248	rs4482463	A	C	0.924181	Body mass index (BMI) || id:ukb-a-248	TRUE	reported	igd
47	336107	212292521	2	0.0161898	0.0025442	1.97592e-10	ukb-a-248	rs16846140	G	A	0.33821	Body mass index (BMI) || id:ukb-a-248	TRUE	reported	igd
48	336107	417167	2	-0.0906926	0.0055919	3.92555e-59	ukb-a-248	rs62106258	C	T	0.0484669	Body mass index (BMI) || id:ukb-a-248	TRUE	reported	igd
49	336107	26949366	2	-0.0154943	0.00240282	1.13209e-10	ukb-a-248	rs935166	A	G	0.506935	Body mass index (BMI) || id:ukb-a-248	TRUE	reported	igd
50	336107	79515954	2	-0.0187009	0.00330533	1.5344e-08	ukb-a-248	rs12622280	G	T	0.157075	Body mass index (BMI) || id:ukb-a-248	TRUE	reported	igd
51	336107	136407479	2	-0.0171122	0.00287668	2.70695e-09	ukb-a-248	rs1446585	G	A	0.228006	Body mass index (BMI) || id:ukb-a-248	TRUE	reported	igd
52	336107	230627955	2	0.0192316	0.00258946	1.11455e-13	ukb-a-248	rs35882248	T	C	0.314642	Body mass index (BMI) || id:ukb-a-248	TRUE	reported	igd
53	336107	236848488	2	-0.0139973	0.00240547	5.92802e-09	ukb-a-248	rs7568228	C	G	0.525574	Body mass index (BMI) || id:ukb-a-248	TRUE	reported	igd
54	336107	50742227	2	-0.0157126	0.00250464	3.53688e-10	ukb-a-248	rs10187101	T	C	0.359822	Body mass index (BMI) || id:ukb-a-248	TRUE	reported	igd
55	336107	86807853	2	-0.0170068	0.00251319	1.31704e-11	ukb-a-248	rs62147189	G	T	0.622	Body mass index (BMI) || id:ukb-a-248	TRUE	reported	igd
56	336107	100803778	2	-0.0201712	0.00271361	1.06145e-13	ukb-a-248	rs6722241	C	T	0.270908	Body mass index (BMI) || id:ukb-a-248	TRUE	reported	igd
57	336107	181570507	2	0.0178651	0.00249872	8.71365e-13	ukb-a-248	rs12479357	G	A	0.631081	Body mass index (BMI) || id:ukb-a-248	TRUE	reported	igd
58	336107	213414265	2	-0.0198988	0.00272868	3.05e-13	ukb-a-248	rs13427822	G	A	0.272052	Body mass index (BMI) || id:ukb-a-248	TRUE	reported	igd
59	336107	84321469	3	-0.0377881	0.00510406	1.32923e-13	ukb-a-248	rs75557510	G	A	0.0614963	Body mass index (BMI) || id:ukb-a-248	TRUE	reported	igd
61	336107	108024070	3	-0.0143713	0.00262077	4.16994e-08	ukb-a-248	rs752179	A	T	0.301702	Body mass index (BMI) || id:ukb-a-248	TRUE	reported	igd
62	336107	131758077	3	0.022008	0.00258125	1.51985e-17	ukb-a-248	rs1320903	A	G	0.318441	Body mass index (BMI) || id:ukb-a-248	TRUE	reported	igd
63	336107	85868529	3	-0.0230841	0.00251075	3.80189e-20	ukb-a-248	rs10865612	C	T	0.354736	Body mass index (BMI) || id:ukb-a-248	TRUE	reported	igd
64	336107	9504099	3	0.0228001	0.00398064	1.01852e-08	ukb-a-248	rs62246314	A	G	0.101276	Body mass index (BMI) || id:ukb-a-248	TRUE	reported	igd
65	336107	35667057	3	0.01706	0.00249069	7.42335e-12	ukb-a-248	rs13062093	G	T	0.366444	Body mass index (BMI) || id:ukb-a-248	TRUE	reported	igd
66	336107	44456573	3	0.0160769	0.0027011	2.65161e-09	ukb-a-248	rs13076052	G	C	0.277037	Body mass index (BMI) || id:ukb-a-248	TRUE	reported	igd
67	336107	49920571	3	0.0317261	0.00240405	9.3519e-40	ukb-a-248	rs9843653	C	T	0.514555	Body mass index (BMI) || id:ukb-a-248	TRUE	reported	igd
68	336107	82669493	3	0.0161585	0.00270303	2.26235e-09	ukb-a-248	rs17731998	T	C	0.269878	Body mass index (BMI) || id:ukb-a-248	TRUE	reported	igd
69	336107	94038085	3	-0.0225414	0.00240316	6.64355e-21	ukb-a-248	rs1454687	G	C	0.515055	Body mass index (BMI) || id:ukb-a-248	TRUE	reported	igd
70	336107	51755065	3	-0.019339	0.00353549	4.50485e-08	ukb-a-248	rs4687770	C	T	0.133375	Body mass index (BMI) || id:ukb-a-248	TRUE	reported	igd
71	336107	104624105	3	0.0163597	0.00276233	3.17512e-09	ukb-a-248	rs6780459	T	A	0.746681	Body mass index (BMI) || id:ukb-a-248	TRUE	reported	igd
72	336107	136146030	3	0.0200094	0.00277743	5.8479e-13	ukb-a-248	rs6789488	C	T	0.750784	Body mass index (BMI) || id:ukb-a-248	TRUE	reported	igd
73	336107	153953440	3	0.0154044	0.00249087	6.24396e-10	ukb-a-248	rs357501	A	G	0.377514	Body mass index (BMI) || id:ukb-a-248	TRUE	reported	igd
74	336107	156862041	3	0.0157072	0.00276033	1.26885e-08	ukb-a-248	rs6809307	T	C	0.25622	Body mass index (BMI) || id:ukb-a-248	TRUE	reported	igd
75	336107	183537759	3	-0.0155705	0.00253615	8.29182e-10	ukb-a-248	rs2606228	C	A	0.642769	Body mass index (BMI) || id:ukb-a-248	TRUE	reported	igd
76	336107	20432033	3	-0.0168863	0.00268678	3.2836e-10	ukb-a-248	rs34373881	A	G	0.278276	Body mass index (BMI) || id:ukb-a-248	TRUE	reported	igd
77	336107	25081857	3	-0.0142849	0.0024335	4.35973e-09	ukb-a-248	rs9847186	A	G	0.427737	Body mass index (BMI) || id:ukb-a-248	TRUE	reported	igd
78	336107	61264084	3	-0.0163178	0.0024388	2.22126e-11	ukb-a-248	rs815715	G	C	0.42637	Body mass index (BMI) || id:ukb-a-248	TRUE	reported	igd
79	336107	88085826	3	-0.0153557	0.00256046	2.00914e-09	ukb-a-248	rs73144053	A	C	0.329919	Body mass index (BMI) || id:ukb-a-248	TRUE	reported	igd
80	336107	107385668	3	0.0185076	0.00312798	3.28632e-09	ukb-a-248	rs28447555	T	C	0.180987	Body mass index (BMI) || id:ukb-a-248	TRUE	reported	igd
81	336107	141267295	3	0.0312664	0.00481001	8.02786e-11	ukb-a-248	rs60654199	A	C	0.0666476	Body mass index (BMI) || id:ukb-a-248	TRUE	reported	igd
82	336107	170734438	3	0.0194632	0.00268664	4.35211e-13	ukb-a-248	rs73169730	G	A	0.276291	Body mass index (BMI) || id:ukb-a-248	TRUE	reported	igd
83	336107	185826740	3	0.0307255	0.00310717	4.70111e-23	ukb-a-248	rs869400	G	T	0.815827	Body mass index (BMI) || id:ukb-a-248	TRUE	reported	igd
84	336107	3241845	4	0.0313537	0.00458157	7.74462e-12	ukb-a-248	rs362307	T	C	0.0760278	Body mass index (BMI) || id:ukb-a-248	TRUE	reported	igd
85	336107	25408838	4	-0.0305977	0.00284335	5.30396e-27	ukb-a-248	rs34811474	A	G	0.231875	Body mass index (BMI) || id:ukb-a-248	TRUE	reported	igd
86	336107	55500226	4	-0.0159366	0.00263095	1.38538e-09	ukb-a-248	rs6831020	A	C	0.295229	Body mass index (BMI) || id:ukb-a-248	TRUE	reported	igd
87	336107	152931436	4	-0.0156336	0.00253473	6.93426e-10	ukb-a-248	rs750090	C	T	0.356153	Body mass index (BMI) || id:ukb-a-248	TRUE	reported	igd
88	336107	80717182	4	0.0167614	0.00250852	2.36429e-11	ukb-a-248	rs35851183	G	A	0.357777	Body mass index (BMI) || id:ukb-a-248	TRUE	reported	igd
89	336107	103198082	4	0.0500549	0.00437445	2.59537e-30	ukb-a-248	rs13135092	G	A	0.0832342	Body mass index (BMI) || id:ukb-a-248	TRUE	reported	igd
90	336107	137083193	4	-0.0189787	0.00243087	5.85599e-15	ukb-a-248	rs1296328	C	A	0.559914	Body mass index (BMI) || id:ukb-a-248	TRUE	reported	igd
91	336107	18351898	4	0.0162973	0.00242165	1.70098e-11	ukb-a-248	rs66679256	T	C	0.446142	Body mass index (BMI) || id:ukb-a-248	TRUE	reported	igd
92	336107	130724902	4	-0.0153203	0.00251168	1.06424e-09	ukb-a-248	rs11099020	T	C	0.642739	Body mass index (BMI) || id:ukb-a-248	TRUE	reported	igd
93	336107	28489339	4	-0.0211952	0.00347384	1.05264e-09	ukb-a-248	rs73213484	T	A	0.139056	Body mass index (BMI) || id:ukb-a-248	TRUE	reported	igd
94	336107	65740387	4	-0.0148137	0.00259815	1.1876e-08	ukb-a-248	rs17085463	A	G	0.317007	Body mass index (BMI) || id:ukb-a-248	TRUE	reported	igd
95	336107	31003636	4	0.0154894	0.00250441	6.22315e-10	ukb-a-248	rs4261944	G	T	0.362956	Body mass index (BMI) || id:ukb-a-248	TRUE	reported	igd
96	336107	45182527	4	0.0289533	0.00242913	9.54553e-33	ukb-a-248	rs10938397	G	A	0.434075	Body mass index (BMI) || id:ukb-a-248	TRUE	reported	igd
97	336107	67803263	4	-0.0194021	0.00292162	3.1232e-11	ukb-a-248	rs2318543	G	A	0.782495	Body mass index (BMI) || id:ukb-a-248	TRUE	reported	igd
98	336107	140786038	4	-0.0140997	0.002567	3.96169e-08	ukb-a-248	rs34236292	T	G	0.32772	Body mass index (BMI) || id:ukb-a-248	TRUE	reported	igd
99	336107	162091639	4	0.0140621	0.00240451	4.97279e-09	ukb-a-248	rs6536575	C	T	0.518496	Body mass index (BMI) || id:ukb-a-248	TRUE	reported	igd
100	336107	50864788	5	0.0143476	0.00246927	6.23491e-09	ukb-a-248	rs6861649	C	T	0.607485	Body mass index (BMI) || id:ukb-a-248	TRUE	reported	igd
101	336107	64076515	5	-0.0136148	0.00242583	1.99669e-08	ukb-a-248	rs9291822	T	C	0.515455	Body mass index (BMI) || id:ukb-a-248	TRUE	reported	igd
102	336107	27178172	5	-0.0170279	0.00266777	1.74092e-10	ukb-a-248	rs7701777	G	T	0.282759	Body mass index (BMI) || id:ukb-a-248	TRUE	reported	igd
103	336107	63034606	5	0.0169488	0.00240894	1.98564e-12	ukb-a-248	rs10805383	A	G	0.479558	Body mass index (BMI) || id:ukb-a-248	TRUE	reported	igd
104	336107	75003678	5	-0.0289516	0.00246183	6.35038e-32	ukb-a-248	rs2307111	C	T	0.393183	Body mass index (BMI) || id:ukb-a-248	TRUE	reported	igd
105	336107	139080745	5	0.0249793	0.00340131	2.0773e-13	ukb-a-248	rs13174863	G	A	0.148208	Body mass index (BMI) || id:ukb-a-248	TRUE	reported	igd
106	336107	153538241	5	-0.0162027	0.00242599	2.41268e-11	ukb-a-248	rs7719067	G	A	0.573835	Body mass index (BMI) || id:ukb-a-248	TRUE	reported	igd
107	336107	87682877	5	-0.0254294	0.00295668	7.95793e-18	ukb-a-248	rs7442885	G	C	0.210104	Body mass index (BMI) || id:ukb-a-248	TRUE	reported	igd
108	336107	88778861	5	0.0138729	0.00243342	1.19212e-08	ukb-a-248	rs1919243	C	T	0.487067	Body mass index (BMI) || id:ukb-a-248	TRUE	reported	igd
109	336107	153093998	5	-0.0147181	0.0025291	5.90786e-09	ukb-a-248	rs4502882	T	C	0.656893	Body mass index (BMI) || id:ukb-a-248	TRUE	reported	igd
110	336107	43186097	5	0.0146685	0.00256587	1.08653e-08	ukb-a-248	rs7723426	C	T	0.675017	Body mass index (BMI) || id:ukb-a-248	TRUE	reported	igd
111	336107	107433446	5	-0.0291454	0.00320417	9.41456e-20	ukb-a-248	rs286818	A	T	0.170248	Body mass index (BMI) || id:ukb-a-248	TRUE	reported	igd
112	336107	122657199	5	-0.0148636	0.00242597	8.97284e-10	ukb-a-248	rs1582931	A	G	0.472057	Body mass index (BMI) || id:ukb-a-248	TRUE	reported	igd
113	336107	159984492	5	-0.0182238	0.0029841	1.01653e-09	ukb-a-248	rs4921301	T	C	0.209817	Body mass index (BMI) || id:ukb-a-248	TRUE	reported	igd
115	336107	87988934	5	0.0335389	0.00353705	2.50553e-21	ukb-a-248	rs1477290	C	T	0.135362	Body mass index (BMI) || id:ukb-a-248	TRUE	reported	igd
116	336107	105774098	5	0.0143076	0.00242869	3.84034e-09	ukb-a-248	rs11742930	T	C	0.566428	Body mass index (BMI) || id:ukb-a-248	TRUE	reported	igd
117	336107	140992235	5	0.0136986	0.00241006	1.31735e-08	ukb-a-248	rs3844598	G	A	0.528663	Body mass index (BMI) || id:ukb-a-248	TRUE	reported	igd
118	336107	167001890	5	-0.0208434	0.00369099	1.63313e-08	ukb-a-248	rs34774377	C	T	0.120337	Body mass index (BMI) || id:ukb-a-248	TRUE	reported	igd
119	336107	170532105	5	0.0203304	0.0027049	5.65458e-14	ukb-a-248	rs245775	G	A	0.728826	Body mass index (BMI) || id:ukb-a-248	TRUE	reported	igd
120	336107	12086826	6	0.0156691	0.00271693	8.0664e-09	ukb-a-248	rs4467770	A	G	0.730668	Body mass index (BMI) || id:ukb-a-248	TRUE	reported	igd
122	336107	51177811	6	-0.0140026	0.00247527	1.54184e-08	ukb-a-248	rs1327259	G	A	0.38613	Body mass index (BMI) || id:ukb-a-248	TRUE	reported	igd
123	336107	153364643	6	0.0154959	0.00267437	6.87068e-09	ukb-a-248	rs7755574	T	G	0.281153	Body mass index (BMI) || id:ukb-a-248	TRUE	reported	igd
124	336107	50816887	6	0.0401658	0.00320426	4.88765e-36	ukb-a-248	rs72892910	T	G	0.170442	Body mass index (BMI) || id:ukb-a-248	TRUE	reported	igd
125	336107	90124635	6	0.0167326	0.00306601	4.83359e-08	ukb-a-248	rs9342196	T	C	0.189501	Body mass index (BMI) || id:ukb-a-248	TRUE	reported	igd
126	336107	31671498	6	-0.0290028	0.00355581	3.46178e-16	ukb-a-248	rs28366156	C	T	0.131356	Body mass index (BMI) || id:ukb-a-248	TRUE	reported	igd
127	336107	33530346	6	0.0170851	0.00270947	2.87276e-10	ukb-a-248	rs62407562	A	T	0.268967	Body mass index (BMI) || id:ukb-a-248	TRUE	reported	igd
128	336107	83359135	6	-0.0154416	0.00242065	1.78341e-10	ukb-a-248	rs390192	G	A	0.522445	Body mass index (BMI) || id:ukb-a-248	TRUE	reported	igd
129	336107	108888593	6	0.0172947	0.00248472	3.39938e-12	ukb-a-248	rs2253310	G	C	0.628085	Body mass index (BMI) || id:ukb-a-248	TRUE	reported	igd
130	336107	129410736	6	0.0139016	0.00245189	1.43126e-08	ukb-a-248	rs9402104	A	G	0.584134	Body mass index (BMI) || id:ukb-a-248	TRUE	reported	igd
131	336107	40369081	6	0.0259978	0.00254511	1.71672e-24	ukb-a-248	rs34045288	T	C	0.335903	Body mass index (BMI) || id:ukb-a-248	TRUE	reported	igd
132	336107	51769245	6	0.0146104	0.00252319	7.02668e-09	ukb-a-248	rs2474898	T	C	0.345803	Body mass index (BMI) || id:ukb-a-248	TRUE	reported	igd
133	336107	97757782	6	-0.0168585	0.002673	2.84918e-10	ukb-a-248	rs12662900	A	T	0.282225	Body mass index (BMI) || id:ukb-a-248	TRUE	reported	igd
134	336107	154336892	6	0.0239775	0.00340602	1.9293e-12	ukb-a-248	rs9688977	C	T	0.146486	Body mass index (BMI) || id:ukb-a-248	TRUE	reported	igd
135	336107	13180454	6	-0.0157921	0.00260882	1.42014e-09	ukb-a-248	rs11757278	C	T	0.305848	Body mass index (BMI) || id:ukb-a-248	TRUE	reported	igd
136	336107	26145217	6	-0.0197843	0.00294617	1.88062e-11	ukb-a-248	rs75499503	T	C	0.219955	Body mass index (BMI) || id:ukb-a-248	TRUE	reported	igd
137	336107	31880480	6	0.0323708	0.00504153	1.35722e-10	ukb-a-248	rs9267671	A	G	0.060402	Body mass index (BMI) || id:ukb-a-248	TRUE	reported	igd
138	336107	98429337	6	0.0189398	0.00245759	1.29509e-14	ukb-a-248	rs9320823	C	T	0.601901	Body mass index (BMI) || id:ukb-a-248	TRUE	reported	igd
139	336107	119524516	6	0.0147961	0.00241654	9.20216e-10	ukb-a-248	rs9489620	C	G	0.548749	Body mass index (BMI) || id:ukb-a-248	TRUE	reported	igd
140	336107	163009335	6	-0.0200004	0.00348146	9.20831e-09	ukb-a-248	rs36007635	A	G	0.138403	Body mass index (BMI) || id:ukb-a-248	TRUE	reported	igd
141	336107	39303649	7	-0.0184757	0.00333986	3.17081e-08	ukb-a-248	rs11761411	T	C	0.154361	Body mass index (BMI) || id:ukb-a-248	TRUE	reported	igd
142	336107	76634463	7	-0.0238078	0.00311607	2.1727e-14	ukb-a-248	rs17149254	C	T	0.808564	Body mass index (BMI) || id:ukb-a-248	TRUE	reported	igd
143	336107	99126640	7	-0.0241729	0.00338227	8.88996e-13	ukb-a-248	rs3843540	C	T	0.148581	Body mass index (BMI) || id:ukb-a-248	TRUE	reported	igd
144	336107	112984493	7	-0.017102	0.00242262	1.67649e-12	ukb-a-248	rs9641499	A	C	0.434095	Body mass index (BMI) || id:ukb-a-248	TRUE	reported	igd
145	336107	133582465	7	-0.0193637	0.0035019	3.21418e-08	ukb-a-248	rs56067609	T	A	0.136594	Body mass index (BMI) || id:ukb-a-248	TRUE	reported	igd
146	336107	1270699	7	0.0172281	0.00297615	7.09888e-09	ukb-a-248	rs6950388	A	G	0.795004	Body mass index (BMI) || id:ukb-a-248	TRUE	reported	igd
148	336107	24529055	7	-0.0147156	0.00245734	2.12124e-09	ukb-a-248	rs2711111	G	A	0.565043	Body mass index (BMI) || id:ukb-a-248	TRUE	reported	igd
149	336107	78126279	7	0.0136694	0.00241616	1.53706e-08	ukb-a-248	rs2192649	G	T	0.497183	Body mass index (BMI) || id:ukb-a-248	TRUE	reported	igd
150	336107	114352682	7	0.0137467	0.00244055	1.77644e-08	ukb-a-248	rs1840661	A	T	0.427512	Body mass index (BMI) || id:ukb-a-248	TRUE	reported	igd
151	336107	32369148	7	-0.0147674	0.00247575	2.45177e-09	ukb-a-248	rs215634	G	A	0.613873	Body mass index (BMI) || id:ukb-a-248	TRUE	reported	igd
152	336107	44784697	7	0.019902	0.00242699	2.40713e-16	ukb-a-248	rs799449	T	C	0.558481	Body mass index (BMI) || id:ukb-a-248	TRUE	reported	igd
153	336107	70038969	7	0.0145653	0.00244679	2.63858e-09	ukb-a-248	rs4718964	T	G	0.412194	Body mass index (BMI) || id:ukb-a-248	TRUE	reported	igd
154	336107	150645534	7	-0.0179911	0.00278844	1.10527e-10	ukb-a-248	rs1805123	G	T	0.246217	Body mass index (BMI) || id:ukb-a-248	TRUE	reported	igd
155	336107	3129614	7	0.0193216	0.00350204	3.44628e-08	ukb-a-248	rs73050254	A	G	0.136682	Body mass index (BMI) || id:ukb-a-248	TRUE	reported	igd
156	336107	75081418	7	-0.0243799	0.00243968	1.64702e-23	ukb-a-248	rs58862095	T	C	0.419757	Body mass index (BMI) || id:ukb-a-248	TRUE	reported	igd
157	336107	103449555	7	-0.0189262	0.00244136	9.04899e-15	ukb-a-248	rs39330	T	A	0.426708	Body mass index (BMI) || id:ukb-a-248	TRUE	reported	igd
158	336107	10114474	8	0.0238256	0.0038753	7.85236e-10	ukb-a-248	rs2975693	C	T	0.109281	Body mass index (BMI) || id:ukb-a-248	TRUE	reported	igd
159	336107	73443198	8	-0.0220302	0.00266493	1.38229e-16	ukb-a-248	rs12679106	T	G	0.711341	Body mass index (BMI) || id:ukb-a-248	TRUE	reported	igd
160	336107	10665444	8	-0.0217383	0.00244545	6.17874e-19	ukb-a-248	rs6601527	A	C	0.587819	Body mass index (BMI) || id:ukb-a-248	TRUE	reported	igd
161	336107	20668624	8	0.0140763	0.00257234	4.44877e-08	ukb-a-248	rs2616192	T	G	0.67249	Body mass index (BMI) || id:ukb-a-248	TRUE	reported	igd
162	336107	25666169	8	0.0149782	0.00262903	1.21862e-08	ukb-a-248	rs59104534	T	C	0.301112	Body mass index (BMI) || id:ukb-a-248	TRUE	reported	igd
163	336107	30854033	8	-0.0180883	0.00262057	5.12035e-12	ukb-a-248	rs2725371	G	A	0.696308	Body mass index (BMI) || id:ukb-a-248	TRUE	reported	igd
164	336107	67202787	8	-0.0179735	0.00278158	1.03729e-10	ukb-a-248	rs16932761	A	G	0.251546	Body mass index (BMI) || id:ukb-a-248	TRUE	reported	igd
165	336107	85703065	8	0.0337314	0.00545431	6.24281e-10	ukb-a-248	rs78565420	T	C	0.0541861	Body mass index (BMI) || id:ukb-a-248	TRUE	reported	igd
166	336107	142617096	8	0.0144947	0.00250672	7.3731e-09	ukb-a-248	rs11782074	T	G	0.385641	Body mass index (BMI) || id:ukb-a-248	TRUE	reported	igd
167	336107	14252384	8	0.0155041	0.00265871	5.50073e-09	ukb-a-248	rs7006178	C	G	0.287875	Body mass index (BMI) || id:ukb-a-248	TRUE	reported	igd
168	336107	60828697	8	-0.016161	0.00286561	1.70553e-08	ukb-a-248	rs17342242	G	A	0.229795	Body mass index (BMI) || id:ukb-a-248	TRUE	reported	igd
169	336107	77226919	8	0.0206373	0.00242306	1.64324e-17	ukb-a-248	rs10100245	A	G	0.56644	Body mass index (BMI) || id:ukb-a-248	TRUE	reported	igd
170	336107	95594425	8	0.0204582	0.00301413	1.1434e-11	ukb-a-248	rs112520079	G	T	0.198951	Body mass index (BMI) || id:ukb-a-248	TRUE	reported	igd
171	336107	116659731	8	-0.0222998	0.00298602	8.15831e-14	ukb-a-248	rs17716502	T	C	0.207243	Body mass index (BMI) || id:ukb-a-248	TRUE	reported	igd
172	336107	30823761	9	-0.020719	0.00373905	3.00538e-08	ukb-a-248	rs16916303	G	A	0.119234	Body mass index (BMI) || id:ukb-a-248	TRUE	reported	igd
173	336107	71527774	9	-0.0318261	0.00580849	4.27464e-08	ukb-a-248	rs17058884	G	T	0.0450046	Body mass index (BMI) || id:ukb-a-248	TRUE	reported	igd
174	336107	73896870	9	-0.014801	0.00270013	4.21813e-08	ukb-a-248	rs62543438	C	G	0.271966	Body mass index (BMI) || id:ukb-a-248	TRUE	reported	igd
175	336107	96430747	9	0.0220894	0.0027614	1.25458e-15	ukb-a-248	rs2398861	G	A	0.256599	Body mass index (BMI) || id:ukb-a-248	TRUE	reported	igd
176	336107	103121547	9	0.0165539	0.00258881	1.61369e-10	ukb-a-248	rs7852189	G	A	0.311364	Body mass index (BMI) || id:ukb-a-248	TRUE	reported	igd
177	336107	109150784	9	-0.016838	0.00280126	1.84723e-09	ukb-a-248	rs2135745	G	C	0.753229	Body mass index (BMI) || id:ukb-a-248	TRUE	reported	igd
178	336107	129464856	9	0.0137348	0.00243136	1.61503e-08	ukb-a-248	rs3861879	G	A	0.43683	Body mass index (BMI) || id:ukb-a-248	TRUE	reported	igd
179	336107	15855545	9	-0.0228095	0.00250575	8.84301e-20	ukb-a-248	rs11515071	T	C	0.365135	Body mass index (BMI) || id:ukb-a-248	TRUE	reported	igd
180	336107	28425515	9	0.0239207	0.00256268	1.02329e-20	ukb-a-248	rs1412239	G	C	0.324541	Body mass index (BMI) || id:ukb-a-248	TRUE	reported	igd
181	336107	16728532	9	0.0249455	0.00310861	1.02164e-15	ukb-a-248	rs1411432	C	A	0.183895	Body mass index (BMI) || id:ukb-a-248	TRUE	reported	igd
182	336107	92183413	9	0.0171399	0.00242726	1.6512e-12	ukb-a-248	rs10465231	T	C	0.5494	Body mass index (BMI) || id:ukb-a-248	TRUE	reported	igd
183	336107	94182363	9	-0.0138253	0.00243157	1.30335e-08	ukb-a-248	rs2482704	T	G	0.423422	Body mass index (BMI) || id:ukb-a-248	TRUE	reported	igd
184	336107	124630006	9	-0.0151605	0.00245902	7.0445e-10	ukb-a-248	rs7030732	A	C	0.607889	Body mass index (BMI) || id:ukb-a-248	TRUE	reported	igd
185	336107	21830104	10	0.0238495	0.00255513	1.02565e-20	ukb-a-248	rs11012732	G	A	0.331106	Body mass index (BMI) || id:ukb-a-248	TRUE	reported	igd
186	336107	34014435	10	0.0265499	0.00432971	8.6862e-10	ukb-a-248	rs71495049	A	G	0.0840305	Body mass index (BMI) || id:ukb-a-248	TRUE	reported	igd
187	336107	53673286	10	0.0137384	0.0024356	1.69555e-08	ukb-a-248	rs4595495	G	A	0.422607	Body mass index (BMI) || id:ukb-a-248	TRUE	reported	igd
188	336107	88104837	10	0.0136921	0.00241992	1.53211e-08	ukb-a-248	rs10788493	T	C	0.45676	Body mass index (BMI) || id:ukb-a-248	TRUE	reported	igd
189	336107	64842838	10	-0.0165308	0.00251566	5.00035e-11	ukb-a-248	rs10995427	A	G	0.360827	Body mass index (BMI) || id:ukb-a-248	TRUE	reported	igd
190	336107	99778226	10	0.0216364	0.00241939	3.80803e-19	ukb-a-248	rs2439823	G	A	0.547705	Body mass index (BMI) || id:ukb-a-248	TRUE	reported	igd
191	336107	102487140	10	-0.0280254	0.0043732	1.47221e-10	ukb-a-248	rs61871615	T	C	0.0905228	Body mass index (BMI) || id:ukb-a-248	TRUE	reported	igd
192	336107	118777998	10	-0.0189641	0.00284774	2.75423e-11	ukb-a-248	rs10749233	C	G	0.75947	Body mass index (BMI) || id:ukb-a-248	TRUE	reported	igd
193	336107	126640936	10	0.0146011	0.00267444	4.77859e-08	ukb-a-248	rs67609008	C	T	0.283597	Body mass index (BMI) || id:ukb-a-248	TRUE	reported	igd
194	336107	93038530	10	-0.0153656	0.00256262	2.02372e-09	ukb-a-248	rs2450445	A	G	0.323973	Body mass index (BMI) || id:ukb-a-248	TRUE	reported	igd
195	336107	125220036	10	0.02034	0.0027569	1.6125e-13	ukb-a-248	rs845084	A	G	0.257551	Body mass index (BMI) || id:ukb-a-248	TRUE	reported	igd
196	336107	76423739	10	-0.0146913	0.00246179	2.40813e-09	ukb-a-248	rs946185	G	A	0.593276	Body mass index (BMI) || id:ukb-a-248	TRUE	reported	igd
197	336107	133984916	10	-0.0166309	0.00242835	7.46793e-12	ukb-a-248	rs2035806	A	G	0.566354	Body mass index (BMI) || id:ukb-a-248	TRUE	reported	igd
198	336107	16773864	10	0.0152821	0.0026106	4.80751e-09	ukb-a-248	rs7094644	A	G	0.674176	Body mass index (BMI) || id:ukb-a-248	TRUE	reported	igd
199	336107	87490850	10	0.026237	0.00472237	2.76389e-08	ukb-a-248	rs17399739	G	A	0.0695257	Body mass index (BMI) || id:ukb-a-248	TRUE	reported	igd
200	336107	892089	11	-0.0152263	0.00246547	6.58901e-10	ukb-a-248	rs7952102	C	T	0.387339	Body mass index (BMI) || id:ukb-a-248	TRUE	reported	igd
201	336107	8639200	11	0.0173844	0.00251068	4.39339e-12	ukb-a-248	rs4929923	C	T	0.647328	Body mass index (BMI) || id:ukb-a-248	TRUE	reported	igd
202	336107	30430331	11	-0.0156019	0.00249966	4.33691e-10	ukb-a-248	rs7941828	T	C	0.360093	Body mass index (BMI) || id:ukb-a-248	TRUE	reported	igd
203	336107	69449784	11	-0.0140667	0.00244305	8.52747e-09	ukb-a-248	rs2450254	T	A	0.415003	Body mass index (BMI) || id:ukb-a-248	TRUE	reported	igd
204	336107	122545146	11	0.0140802	0.00248601	1.48218e-08	ukb-a-248	rs35483388	T	C	0.379617	Body mass index (BMI) || id:ukb-a-248	TRUE	reported	igd
205	336107	43696917	11	0.0244218	0.00258645	3.67282e-21	ukb-a-248	rs7116641	G	T	0.316797	Body mass index (BMI) || id:ukb-a-248	TRUE	reported	igd
206	336107	47529947	11	0.0267462	0.00243997	5.90201e-28	ukb-a-248	rs7124681	A	C	0.408057	Body mass index (BMI) || id:ukb-a-248	TRUE	reported	igd
207	336107	118937106	11	0.0158904	0.00244811	8.54673e-11	ukb-a-248	rs550974	T	A	0.404297	Body mass index (BMI) || id:ukb-a-248	TRUE	reported	igd
208	336107	133820022	11	-0.0191007	0.00343166	2.60819e-08	ukb-a-248	rs11223641	C	T	0.144615	Body mass index (BMI) || id:ukb-a-248	TRUE	reported	igd
209	336107	134522597	11	-0.0230476	0.00323009	9.67832e-13	ukb-a-248	rs35025195	A	G	0.166132	Body mass index (BMI) || id:ukb-a-248	TRUE	reported	igd
210	336107	27679916	11	-0.0402275	0.00306191	2.03798e-39	ukb-a-248	rs6265	T	C	0.189726	Body mass index (BMI) || id:ukb-a-248	TRUE	reported	igd
211	336107	64481880	11	0.0154374	0.00278969	3.13711e-08	ukb-a-248	rs487662	A	G	0.753235	Body mass index (BMI) || id:ukb-a-248	TRUE	reported	igd
212	336107	84630335	11	-0.0142865	0.00241661	3.38704e-09	ukb-a-248	rs10898330	T	C	0.525392	Body mass index (BMI) || id:ukb-a-248	TRUE	reported	igd
213	336107	130796248	11	0.0157387	0.00241521	7.2061e-11	ukb-a-248	rs7933085	G	A	0.509195	Body mass index (BMI) || id:ukb-a-248	TRUE	reported	igd
214	336107	13331226	11	0.016524	0.00244585	1.42135e-11	ukb-a-248	rs4757144	A	G	0.593047	Body mass index (BMI) || id:ukb-a-248	TRUE	reported	igd
215	336107	65639374	11	-0.020641	0.002496	1.34865e-16	ukb-a-248	rs2234458	T	C	0.639151	Body mass index (BMI) || id:ukb-a-248	TRUE	reported	igd
216	336107	28742220	11	-0.0158403	0.00260937	1.27623e-09	ukb-a-248	rs491711	C	A	0.310988	Body mass index (BMI) || id:ukb-a-248	TRUE	reported	igd
217	336107	89922417	11	0.0163585	0.00275201	2.78061e-09	ukb-a-248	rs61903695	G	A	0.255999	Body mass index (BMI) || id:ukb-a-248	TRUE	reported	igd
218	336107	115078492	11	-0.0164713	0.00243005	1.21899e-11	ukb-a-248	rs3802858	C	T	0.427488	Body mass index (BMI) || id:ukb-a-248	TRUE	reported	igd
219	336107	89771903	12	0.0158698	0.0024138	4.88427e-11	ukb-a-248	rs704061	C	T	0.452703	Body mass index (BMI) || id:ukb-a-248	TRUE	reported	igd
220	336107	123492112	12	0.0147261	0.00245956	2.13604e-09	ukb-a-248	rs3897102	T	C	0.412248	Body mass index (BMI) || id:ukb-a-248	TRUE	reported	igd
221	336107	2155430	12	0.0145453	0.00265977	4.53858e-08	ukb-a-248	rs2470392	C	T	0.287428	Body mass index (BMI) || id:ukb-a-248	TRUE	reported	igd
222	336107	41887940	12	0.0137851	0.0024053	9.98504e-09	ukb-a-248	rs1458156	T	C	0.488264	Body mass index (BMI) || id:ukb-a-248	TRUE	reported	igd
223	336107	103724090	12	-0.0213808	0.0027649	1.05366e-14	ukb-a-248	rs7138383	A	G	0.253485	Body mass index (BMI) || id:ukb-a-248	TRUE	reported	igd
224	336107	108310327	12	-0.0168213	0.00281823	2.39354e-09	ukb-a-248	rs55938344	C	A	0.242702	Body mass index (BMI) || id:ukb-a-248	TRUE	reported	igd
225	336107	991306	12	0.0238631	0.00294249	5.08628e-16	ukb-a-248	rs55726687	A	G	0.211138	Body mass index (BMI) || id:ukb-a-248	TRUE	reported	igd
226	336107	97941390	12	0.0192919	0.00329019	4.5368e-09	ukb-a-248	rs1901241	G	A	0.160137	Body mass index (BMI) || id:ukb-a-248	TRUE	reported	igd
227	336107	123024476	12	-0.0361121	0.00432936	7.38074e-17	ukb-a-248	rs147730268	T	G	0.0905299	Body mass index (BMI) || id:ukb-a-248	TRUE	reported	igd
228	336107	50263148	12	0.0285337	0.0024723	8.2699e-31	ukb-a-248	rs7132908	A	G	0.38392	Body mass index (BMI) || id:ukb-a-248	TRUE	reported	igd
229	336107	56493822	12	-0.0176981	0.00244772	4.82503e-13	ukb-a-248	rs2292238	C	A	0.408667	Body mass index (BMI) || id:ukb-a-248	TRUE	reported	igd
230	336107	28013501	13	-0.0175556	0.00269236	7.01778e-11	ukb-a-248	rs7992832	T	C	0.276544	Body mass index (BMI) || id:ukb-a-248	TRUE	reported	igd
231	336107	31015138	13	0.0175546	0.00275513	1.8731e-10	ukb-a-248	rs7321331	A	G	0.741132	Body mass index (BMI) || id:ukb-a-248	TRUE	reported	igd
232	336107	59403551	13	-0.0161813	0.0028336	1.12728e-08	ukb-a-248	rs9527906	A	G	0.762395	Body mass index (BMI) || id:ukb-a-248	TRUE	reported	igd
233	336107	33092929	13	-0.0166761	0.00249998	2.55329e-11	ukb-a-248	rs35193668	T	C	0.361915	Body mass index (BMI) || id:ukb-a-248	TRUE	reported	igd
234	336107	58627256	13	-0.0238147	0.00286076	8.4918e-17	ukb-a-248	rs2121058	C	T	0.228644	Body mass index (BMI) || id:ukb-a-248	TRUE	reported	igd
235	336107	65475834	13	0.0166526	0.00281935	3.49712e-09	ukb-a-248	rs1949204	G	T	0.761765	Body mass index (BMI) || id:ukb-a-248	TRUE	reported	igd
236	336107	79580919	13	0.0206382	0.00249668	1.38708e-16	ukb-a-248	rs1441264	A	G	0.591866	Body mass index (BMI) || id:ukb-a-248	TRUE	reported	igd
237	336107	111969728	13	0.0164956	0.00249029	3.50106e-11	ukb-a-248	rs525101	C	T	0.371963	Body mass index (BMI) || id:ukb-a-248	TRUE	reported	igd
238	336107	54096588	13	-0.0136401	0.00243902	2.24073e-08	ukb-a-248	rs9536449	G	C	0.42978	Body mass index (BMI) || id:ukb-a-248	TRUE	reported	igd
239	336107	86484025	13	0.0155328	0.00269504	8.24689e-09	ukb-a-248	rs61969510	C	T	0.284412	Body mass index (BMI) || id:ukb-a-248	TRUE	reported	igd
240	336107	97047020	13	0.0169078	0.00243897	4.14668e-12	ukb-a-248	rs12877270	A	G	0.43845	Body mass index (BMI) || id:ukb-a-248	TRUE	reported	igd
241	336107	99236471	13	-0.0147324	0.00267011	3.44017e-08	ukb-a-248	rs7331420	A	G	0.284027	Body mass index (BMI) || id:ukb-a-248	TRUE	reported	igd
242	336107	112239671	13	0.0179637	0.00244962	2.25113e-13	ukb-a-248	rs9515455	A	G	0.416606	Body mass index (BMI) || id:ukb-a-248	TRUE	reported	igd
243	336107	103246470	14	-0.0207912	0.00254468	3.08248e-16	ukb-a-248	rs3803286	G	A	0.666379	Body mass index (BMI) || id:ukb-a-248	TRUE	reported	igd
244	336107	47303114	14	-0.0156111	0.00240414	8.4004e-11	ukb-a-248	rs12885458	G	T	0.509982	Body mass index (BMI) || id:ukb-a-248	TRUE	reported	igd
245	336107	79899454	14	0.0208148	0.00241922	7.73749e-18	ukb-a-248	rs7141420	T	C	0.514078	Body mass index (BMI) || id:ukb-a-248	TRUE	reported	igd
246	336107	91485445	14	0.0180512	0.00256405	1.92442e-12	ukb-a-248	rs1286138	G	T	0.673439	Body mass index (BMI) || id:ukb-a-248	TRUE	reported	igd
247	336107	101146413	14	0.0239675	0.00436626	4.03915e-08	ukb-a-248	rs12881629	G	A	0.0821459	Body mass index (BMI) || id:ukb-a-248	TRUE	reported	igd
248	336107	25930988	14	0.0210882	0.0025723	2.4485e-16	ukb-a-248	rs8015400	A	C	0.678151	Body mass index (BMI) || id:ukb-a-248	TRUE	reported	igd
249	336107	103990799	14	-0.0165842	0.00251394	4.20436e-11	ukb-a-248	rs3759584	C	T	0.361958	Body mass index (BMI) || id:ukb-a-248	TRUE	reported	igd
251	336107	94023972	14	0.0228776	0.00250397	6.48336e-20	ukb-a-248	rs6575340	A	G	0.637416	Body mass index (BMI) || id:ukb-a-248	TRUE	reported	igd
252	336107	62361021	14	0.0158661	0.00270563	4.51991e-09	ukb-a-248	rs217672	C	A	0.272013	Body mass index (BMI) || id:ukb-a-248	TRUE	reported	igd
253	336107	47758909	15	-0.0148341	0.00266266	2.53244e-08	ukb-a-248	rs55689274	A	G	0.285711	Body mass index (BMI) || id:ukb-a-248	TRUE	reported	igd
254	336107	73082240	15	0.0196505	0.00284642	5.07925e-12	ukb-a-248	rs4777541	T	C	0.765041	Body mass index (BMI) || id:ukb-a-248	TRUE	reported	igd
255	336107	52260107	15	0.0363818	0.00644665	1.66748e-08	ukb-a-248	rs117632017	A	G	0.0391416	Body mass index (BMI) || id:ukb-a-248	TRUE	reported	igd
256	336107	68080886	15	-0.0254626	0.00250512	2.88669e-24	ukb-a-248	rs4776970	T	A	0.35707	Body mass index (BMI) || id:ukb-a-248	TRUE	reported	igd
257	336107	99222509	15	-0.0188821	0.00287406	5.04429e-11	ukb-a-248	rs56803094	G	A	0.227111	Body mass index (BMI) || id:ukb-a-248	TRUE	reported	igd
258	336107	66503584	15	-0.0193709	0.00328432	3.68256e-09	ukb-a-248	rs113182412	A	G	0.165919	Body mass index (BMI) || id:ukb-a-248	TRUE	reported	igd
259	336107	75398399	15	0.0132229	0.00241122	4.16361e-08	ukb-a-248	rs7163362	A	T	0.482249	Body mass index (BMI) || id:ukb-a-248	TRUE	reported	igd
260	336107	79434040	15	-0.0151991	0.0024318	4.10639e-10	ukb-a-248	rs4778918	C	T	0.422703	Body mass index (BMI) || id:ukb-a-248	TRUE	reported	igd
261	336107	92573639	15	-0.0176487	0.00293198	1.75263e-09	ukb-a-248	rs7498044	A	G	0.218661	Body mass index (BMI) || id:ukb-a-248	TRUE	reported	igd
262	336107	46586088	15	0.0149003	0.0024276	8.37356e-10	ukb-a-248	rs7183417	T	C	0.432569	Body mass index (BMI) || id:ukb-a-248	TRUE	reported	igd
263	336107	78012688	15	-0.0197908	0.00271147	2.90737e-13	ukb-a-248	rs11856579	A	G	0.268192	Body mass index (BMI) || id:ukb-a-248	TRUE	reported	igd
264	336107	95272235	15	-0.014571	0.00250777	6.24094e-09	ukb-a-248	rs2046002	C	T	0.639044	Body mass index (BMI) || id:ukb-a-248	TRUE	reported	igd
265	336107	4015729	16	0.0256124	0.00247819	4.9306e-25	ukb-a-248	rs879620	T	C	0.615276	Body mass index (BMI) || id:ukb-a-248	TRUE	reported	igd
266	336107	53802494	16	0.0723688	0.00244736	6.39735e-192	ukb-a-248	rs11642015	T	C	0.40236	Body mass index (BMI) || id:ukb-a-248	TRUE	reported	igd
267	336107	28649651	16	0.0265699	0.00244547	1.71159e-27	ukb-a-248	rs35626515	A	C	0.407965	Body mass index (BMI) || id:ukb-a-248	TRUE	reported	igd
268	336107	29954654	16	0.0291524	0.00241668	1.68345e-33	ukb-a-248	rs4402589	G	T	0.55278	Body mass index (BMI) || id:ukb-a-248	TRUE	reported	igd
269	336107	72996162	16	-0.0146721	0.00248166	3.37894e-09	ukb-a-248	rs756717	A	G	0.398859	Body mass index (BMI) || id:ukb-a-248	TRUE	reported	igd
270	336107	407723	16	-0.017337	0.00252451	6.54485e-12	ukb-a-248	rs7201895	A	G	0.355984	Body mass index (BMI) || id:ukb-a-248	TRUE	reported	igd
271	336107	69144151	16	0.0213468	0.00360796	3.29041e-09	ukb-a-248	rs7189149	G	C	0.127107	Body mass index (BMI) || id:ukb-a-248	TRUE	reported	igd
272	336107	24578458	16	-0.0158814	0.00240747	4.2092e-11	ukb-a-248	rs7195386	C	T	0.506441	Body mass index (BMI) || id:ukb-a-248	TRUE	reported	igd
273	336107	62816628	16	-0.0135377	0.00240754	1.87785e-08	ukb-a-248	rs2962082	A	G	0.482549	Body mass index (BMI) || id:ukb-a-248	TRUE	reported	igd
274	336107	69651866	16	-0.0228157	0.0024463	1.09926e-20	ukb-a-248	rs862320	T	C	0.410152	Body mass index (BMI) || id:ukb-a-248	TRUE	reported	igd
275	336107	2138828	17	0.0156785	0.00253224	5.96417e-10	ukb-a-248	rs11078883	G	C	0.34744	Body mass index (BMI) || id:ukb-a-248	TRUE	reported	igd
276	336107	4801163	17	0.0166342	0.00261526	2.01442e-10	ukb-a-248	rs7774	A	C	0.309138	Body mass index (BMI) || id:ukb-a-248	TRUE	reported	igd
277	336107	21268583	17	-0.0194999	0.00241182	6.23017e-16	ukb-a-248	rs8078135	T	C	0.488467	Body mass index (BMI) || id:ukb-a-248	TRUE	reported	igd
278	336107	1835482	17	-0.0295249	0.00332942	7.49204e-19	ukb-a-248	rs4790841	T	C	0.154867	Body mass index (BMI) || id:ukb-a-248	TRUE	reported	igd
279	336107	46288649	17	0.0229722	0.00354917	9.64717e-11	ukb-a-248	rs56161855	T	A	0.132008	Body mass index (BMI) || id:ukb-a-248	TRUE	reported	igd
280	336107	78757626	17	-0.0209841	0.00257946	4.13048e-16	ukb-a-248	rs11150745	G	A	0.319489	Body mass index (BMI) || id:ukb-a-248	TRUE	reported	igd
281	336107	34919623	17	-0.0199158	0.00244306	3.59253e-16	ukb-a-248	rs34966008	T	C	0.408148	Body mass index (BMI) || id:ukb-a-248	TRUE	reported	igd
282	336107	52927879	17	0.018609	0.00321826	7.37497e-09	ukb-a-248	rs11650012	A	T	0.169618	Body mass index (BMI) || id:ukb-a-248	TRUE	reported	igd
283	336107	65832016	17	0.0206989	0.00302709	8.05193e-12	ukb-a-248	rs7218014	C	T	0.196595	Body mass index (BMI) || id:ukb-a-248	TRUE	reported	igd
284	336107	47140794	17	-0.0196375	0.00251089	5.25775e-15	ukb-a-248	rs11655587	T	C	0.359868	Body mass index (BMI) || id:ukb-a-248	TRUE	reported	igd
285	336107	1839911	18	0.023587	0.00342645	5.83714e-12	ukb-a-248	rs60764613	T	G	0.144857	Body mass index (BMI) || id:ukb-a-248	TRUE	reported	igd
286	336107	13199302	18	-0.0184462	0.00311144	3.06034e-09	ukb-a-248	rs2155869	C	T	0.819163	Body mass index (BMI) || id:ukb-a-248	TRUE	reported	igd
287	336107	39548277	18	0.0239721	0.00368583	7.83971e-11	ukb-a-248	rs16975459	C	A	0.121305	Body mass index (BMI) || id:ukb-a-248	TRUE	reported	igd
288	336107	31223776	18	0.0139405	0.00241073	7.35783e-09	ukb-a-248	rs1941706	G	A	0.463511	Body mass index (BMI) || id:ukb-a-248	TRUE	reported	igd
289	336107	45923482	18	0.0170074	0.00274757	6.02449e-10	ukb-a-248	rs8087074	T	G	0.261119	Body mass index (BMI) || id:ukb-a-248	TRUE	reported	igd
290	336107	21090023	18	-0.0183135	0.0024054	2.67485e-14	ukb-a-248	rs1788808	G	A	0.497341	Body mass index (BMI) || id:ukb-a-248	TRUE	reported	igd
291	336107	57848651	18	0.0520958	0.00283196	1.54953e-75	ukb-a-248	rs66922415	G	A	0.234362	Body mass index (BMI) || id:ukb-a-248	TRUE	reported	igd
292	336107	58048295	18	-0.0427651	0.00435306	8.92483e-23	ukb-a-248	rs57636386	C	T	0.0834151	Body mass index (BMI) || id:ukb-a-248	TRUE	reported	igd
293	336107	1856554	19	0.0185076	0.00241942	2.02162e-14	ukb-a-248	rs11666480	G	C	0.536833	Body mass index (BMI) || id:ukb-a-248	TRUE	reported	igd
294	336107	18834514	19	-0.0198595	0.0024074	1.59845e-16	ukb-a-248	rs10404726	T	C	0.466784	Body mass index (BMI) || id:ukb-a-248	TRUE	reported	igd
295	336107	19394640	19	-0.0211123	0.00337336	3.89054e-10	ukb-a-248	rs56212061	T	C	0.149969	Body mass index (BMI) || id:ukb-a-248	TRUE	reported	igd
296	336107	47569003	19	0.029685	0.00256755	6.53732e-31	ukb-a-248	rs3810291	A	G	0.677478	Body mass index (BMI) || id:ukb-a-248	TRUE	reported	igd
297	336107	18217147	19	0.0188626	0.00243413	9.27257e-15	ukb-a-248	rs273505	C	T	0.419906	Body mass index (BMI) || id:ukb-a-248	TRUE	reported	igd
298	336107	18460956	19	-0.0197805	0.00275909	7.55788e-13	ukb-a-248	rs113230003	A	G	0.260185	Body mass index (BMI) || id:ukb-a-248	TRUE	reported	igd
299	336107	4050424	19	-0.0240493	0.00308786	6.80769e-15	ukb-a-248	rs72976986	A	G	0.191187	Body mass index (BMI) || id:ukb-a-248	TRUE	reported	igd
300	336107	31019807	19	-0.021578	0.0033044	6.58415e-11	ukb-a-248	rs11084554	A	G	0.156586	Body mass index (BMI) || id:ukb-a-248	TRUE	reported	igd
301	336107	46274553	19	-0.0329198	0.00567991	6.80472e-09	ukb-a-248	rs112693590	A	G	0.0497066	Body mass index (BMI) || id:ukb-a-248	TRUE	reported	igd
302	336107	1951123	19	0.0186259	0.00316073	3.79778e-09	ukb-a-248	rs12977259	G	A	0.821338	Body mass index (BMI) || id:ukb-a-248	TRUE	reported	igd
303	336107	30290357	19	0.0206225	0.00255895	7.71969e-16	ukb-a-248	rs111640872	C	G	0.331076	Body mass index (BMI) || id:ukb-a-248	TRUE	reported	igd
304	336107	45395844	19	-0.0244429	0.00379235	1.15515e-10	ukb-a-248	rs34095326	A	G	0.114134	Body mass index (BMI) || id:ukb-a-248	TRUE	reported	igd
305	336107	62567684	20	-0.031643	0.00551914	9.85712e-09	ukb-a-248	rs55886426	G	C	0.0554317	Body mass index (BMI) || id:ukb-a-248	TRUE	reported	igd
306	336107	25195509	20	0.0420771	0.0067598	4.83315e-10	ukb-a-248	rs6050446	G	A	0.966803	Body mass index (BMI) || id:ukb-a-248	TRUE	reported	igd
307	336107	6612832	20	0.0213286	0.00249224	1.15319e-17	ukb-a-248	rs1884897	G	A	0.628254	Body mass index (BMI) || id:ukb-a-248	TRUE	reported	igd
308	336107	44914134	20	-0.0135947	0.00241624	1.84183e-08	ukb-a-248	rs2425857	G	A	0.554635	Body mass index (BMI) || id:ukb-a-248	TRUE	reported	igd
309	336107	32553095	20	0.015559	0.00244287	1.90349e-10	ukb-a-248	rs4911382	T	C	0.584238	Body mass index (BMI) || id:ukb-a-248	TRUE	reported	igd
310	336107	51103807	20	-0.0259162	0.0031086	7.65068e-17	ukb-a-248	rs67844506	G	A	0.183242	Body mass index (BMI) || id:ukb-a-248	TRUE	reported	igd
311	336107	40644170	21	0.0151694	0.00248078	9.68077e-10	ukb-a-248	rs8134638	C	T	0.375763	Body mass index (BMI) || id:ukb-a-248	TRUE	reported	igd
312	336107	40309436	21	-0.0136395	0.00248865	4.23945e-08	ukb-a-248	rs13047416	G	C	0.375427	Body mass index (BMI) || id:ukb-a-248	TRUE	reported	igd
313	336107	46488959	21	-0.0407564	0.00530826	1.62144e-14	ukb-a-248	rs76040172	A	G	0.0544397	Body mass index (BMI) || id:ukb-a-248	TRUE	reported	igd
314	336107	41804716	22	-0.0147327	0.0026634	3.1768e-08	ukb-a-248	rs28489620	A	G	0.290982	Body mass index (BMI) || id:ukb-a-248	TRUE	reported	igd
315	336107	40697377	22	-0.0174411	0.00251927	4.42792e-12	ukb-a-248	rs5995843	G	A	0.348993	Body mass index (BMI) || id:ukb-a-248	TRUE	reported	igd

## Sheet: S2-Waist circumference
	chr.exposure	se.exposure	samplesize.exposure	beta.exposure	pval.exposure	pos.exposure	id.exposure	SNP	effect_allele.exposure	other_allele.exposure	eaf.exposure	exposure	mr_keep.exposure	pval_origin.exposure	data_source.exposure
SD1-	1	0.00218549	336639	0.0144747	3.5229e-11	96886604	ukb-a-382	rs588660	A	G	0.585856	Waist circumference || id:ukb-a-382	TRUE	reported	igd
2	1	0.00679322	336639	0.05059	9.56093e-14	110082551	ukb-a-382	rs41279738	G	T	0.0259224	Waist circumference || id:ukb-a-382	TRUE	reported	igd
3	1	0.00220383	336639	0.0132664	1.74936e-09	112293512	ukb-a-382	rs6687953	G	A	0.391351	Waist circumference || id:ukb-a-382	TRUE	reported	igd
4	1	0.00216641	336639	-0.0135052	4.55491e-10	190294726	ukb-a-382	rs815163	C	T	0.561603	Waist circumference || id:ukb-a-382	TRUE	reported	igd
5	1	0.00373213	336639	-0.0252672	1.28855e-11	62579891	ukb-a-382	rs12140153	T	G	0.0967607	Waist circumference || id:ukb-a-382	TRUE	reported	igd
6	1	0.00319021	336639	0.0201339	2.77294e-10	156049877	ukb-a-382	rs61813324	T	C	0.134883	Waist circumference || id:ukb-a-382	TRUE	reported	igd
7	1	0.00265034	336639	0.0353614	1.34679e-40	177889025	ukb-a-382	rs539515	C	A	0.207529	Waist circumference || id:ukb-a-382	TRUE	reported	igd
8	1	0.00225489	336639	-0.014629	8.72971e-11	1564194	ukb-a-382	rs3935032	T	C	0.377766	Waist circumference || id:ukb-a-382	TRUE	reported	igd
9	1	0.00285308	336639	0.0155791	4.75226e-08	32197257	ukb-a-382	rs3766823	A	G	0.171635	Waist circumference || id:ukb-a-382	TRUE	reported	igd
10	1	0.00264517	336639	0.0181268	7.25437e-12	39562627	ukb-a-382	rs112566467	T	C	0.213344	Waist circumference || id:ukb-a-382	TRUE	reported	igd
11	1	0.00327841	336639	0.0294912	2.36157e-19	77967507	ukb-a-382	rs71658797	A	T	0.123925	Waist circumference || id:ukb-a-382	TRUE	reported	igd
12	1	0.00290548	336639	-0.0183121	2.93083e-10	98405856	ukb-a-382	rs4322261	A	G	0.835845	Waist circumference || id:ukb-a-382	TRUE	reported	igd
13	1	0.00336684	336639	0.0215521	1.5428e-10	209439141	ukb-a-382	rs12096864	C	T	0.117944	Waist circumference || id:ukb-a-382	TRUE	reported	igd
14	1	0.00230559	336639	-0.0181483	3.51641e-15	49787255	ukb-a-382	rs241461	A	T	0.681367	Waist circumference || id:ukb-a-382	TRUE	reported	igd
15	1	0.00227049	336639	0.0194317	1.14921e-17	201800511	ukb-a-382	rs2678204	G	T	0.341813	Waist circumference || id:ukb-a-382	TRUE	reported	igd
16	1	0.00216039	336639	0.0119797	2.93934e-08	7723957	ukb-a-382	rs12128526	A	G	0.459975	Waist circumference || id:ukb-a-382	TRUE	reported	igd
17	1	0.00216129	336639	0.0129711	1.95637e-09	66417145	ukb-a-382	rs11208779	C	G	0.531674	Waist circumference || id:ukb-a-382	TRUE	reported	igd
19	1	0.00234387	336639	0.0134261	1.01594e-08	80812329	ukb-a-382	rs6688826	C	T	0.300386	Waist circumference || id:ukb-a-382	TRUE	reported	igd
20	1	0.00343971	336639	0.0189886	3.38454e-08	174377435	ukb-a-382	rs61826867	G	A	0.109772	Waist circumference || id:ukb-a-382	TRUE	reported	igd
21	2	0.00224737	336639	-0.0139516	5.37279e-10	50751414	ukb-a-382	rs13420048	A	C	0.361297	Waist circumference || id:ukb-a-382	TRUE	reported	igd
22	2	0.00218011	336639	-0.0163995	5.39262e-14	58935282	ukb-a-382	rs4671328	G	T	0.552555	Waist circumference || id:ukb-a-382	TRUE	reported	igd
23	2	0.0022029	336639	-0.016792	2.49115e-14	59330227	ukb-a-382	rs6739755	G	A	0.602976	Waist circumference || id:ukb-a-382	TRUE	reported	igd
24	2	0.00240824	336639	-0.0177333	1.79391e-13	67838719	ukb-a-382	rs2861692	C	T	0.27571	Waist circumference || id:ukb-a-382	TRUE	reported	igd
25	2	0.00406987	336639	-0.0288006	1.48081e-12	205375909	ukb-a-382	rs4482463	A	C	0.924181	Waist circumference || id:ukb-a-382	TRUE	reported	igd
26	2	0.00233516	336639	0.014277	9.72994e-10	212299249	ukb-a-382	rs73985439	C	A	0.30768	Waist circumference || id:ukb-a-382	TRUE	reported	igd
27	2	0.00500793	336639	-0.0680054	5.4325e-42	417167	ukb-a-382	rs62106258	C	T	0.0484669	Waist circumference || id:ukb-a-382	TRUE	reported	igd
28	2	0.00234352	336639	0.0140208	2.19563e-09	36780549	ukb-a-382	rs10172196	A	G	0.304839	Waist circumference || id:ukb-a-382	TRUE	reported	igd
29	2	0.00231166	336639	0.0144744	3.81804e-10	161105876	ukb-a-382	rs10803762	A	G	0.678865	Waist circumference || id:ukb-a-382	TRUE	reported	igd
30	2	0.00278077	336639	-0.0168827	1.27057e-09	175241566	ukb-a-382	rs72917544	A	G	0.185619	Waist circumference || id:ukb-a-382	TRUE	reported	igd
31	2	0.002238	336639	0.0171103	2.0893e-14	181567556	ukb-a-382	rs1609303	A	T	0.631218	Waist circumference || id:ukb-a-382	TRUE	reported	igd
32	2	0.002443	336639	-0.0159741	6.21298e-11	213414265	ukb-a-382	rs13427822	G	A	0.272052	Waist circumference || id:ukb-a-382	TRUE	reported	igd
33	2	0.00219213	336639	-0.0150737	6.1546e-12	100838157	ukb-a-382	rs12619178	T	C	0.402922	Waist circumference || id:ukb-a-382	TRUE	reported	igd
34	2	0.00311058	336639	0.0178103	1.03093e-08	155125644	ukb-a-382	rs13423444	A	G	0.139213	Waist circumference || id:ukb-a-382	TRUE	reported	igd
35	2	0.00303827	336639	-0.0166223	4.47899e-08	159368720	ukb-a-382	rs80330591	A	G	0.146844	Waist circumference || id:ukb-a-382	TRUE	reported	igd
36	2	0.00225296	336639	-0.0143354	1.98198e-10	171605495	ukb-a-382	rs6433243	C	T	0.647708	Waist circumference || id:ukb-a-382	TRUE	reported	igd
37	2	0.00284978	336639	0.0382185	5.33826e-41	632609	ukb-a-382	rs13022337	G	A	0.828643	Waist circumference || id:ukb-a-382	TRUE	reported	igd
38	2	0.00260034	336639	0.0263558	3.87347e-24	25195577	ukb-a-382	rs76286777	C	T	0.218774	Waist circumference || id:ukb-a-382	TRUE	reported	igd
39	2	0.00226903	336639	0.0125556	3.14196e-08	229008447	ukb-a-382	rs4549080	T	C	0.341009	Waist circumference || id:ukb-a-382	TRUE	reported	igd
40	2	0.00230959	336639	-0.0168831	2.67793e-13	230816703	ukb-a-382	rs2433733	A	G	0.681179	Waist circumference || id:ukb-a-382	TRUE	reported	igd
41	3	0.00224103	336639	0.0123857	3.26385e-08	108023965	ukb-a-382	rs2016469	A	G	0.373695	Waist circumference || id:ukb-a-382	TRUE	reported	igd
42	3	0.00221351	336639	0.0155282	2.30038e-12	141178670	ukb-a-382	rs9289630	C	G	0.390762	Waist circumference || id:ukb-a-382	TRUE	reported	igd
43	3	0.00278235	336639	0.0201061	4.97279e-13	185826740	ukb-a-382	rs869400	G	T	0.815827	Waist circumference || id:ukb-a-382	TRUE	reported	igd
44	3	0.00215278	336639	0.0209096	2.67609e-22	49920571	ukb-a-382	rs9843653	C	T	0.514555	Waist circumference || id:ukb-a-382	TRUE	reported	igd
45	3	0.00228856	336639	0.0150834	4.38127e-11	62471282	ukb-a-382	rs9968060	T	C	0.646614	Waist circumference || id:ukb-a-382	TRUE	reported	igd
46	3	0.00267244	336639	0.0213705	1.28292e-15	131718029	ukb-a-382	rs7635592	T	C	0.204534	Waist circumference || id:ukb-a-382	TRUE	reported	igd
47	3	0.00223286	336639	0.0154749	4.20049e-12	82691680	ukb-a-382	rs4856407	T	C	0.364174	Waist circumference || id:ukb-a-382	TRUE	reported	igd
48	3	0.0032274	336639	-0.0192219	2.58964e-09	88064401	ukb-a-382	rs73140125	G	A	0.129831	Waist circumference || id:ukb-a-382	TRUE	reported	igd
49	3	0.00215185	336639	-0.0176908	2.02162e-16	94038085	ukb-a-382	rs1454687	G	C	0.515055	Waist circumference || id:ukb-a-382	TRUE	reported	igd
50	3	0.00220729	336639	-0.0163963	1.10332e-13	156795468	ukb-a-382	rs13322435	G	A	0.401504	Waist circumference || id:ukb-a-382	TRUE	reported	igd
51	3	0.00237273	336639	0.0153014	1.12834e-10	170724883	ukb-a-382	rs8192675	C	T	0.287375	Waist circumference || id:ukb-a-382	TRUE	reported	igd
52	3	0.00356414	336639	0.0216879	1.16598e-09	9504099	ukb-a-382	rs62246314	A	G	0.101276	Waist circumference || id:ukb-a-382	TRUE	reported	igd
53	3	0.00242133	336639	0.0152548	2.97687e-10	15681940	ukb-a-382	rs2455821	A	C	0.271103	Waist circumference || id:ukb-a-382	TRUE	reported	igd
54	3	0.00249685	336639	0.0181689	3.42768e-13	35674248	ukb-a-382	rs9867068	G	C	0.246282	Waist circumference || id:ukb-a-382	TRUE	reported	igd
55	3	0.00229544	336639	-0.0181763	2.41268e-15	85898626	ukb-a-382	rs62261725	G	A	0.327437	Waist circumference || id:ukb-a-382	TRUE	reported	igd
57	3	0.00301196	336639	-0.0165482	3.92844e-08	61269668	ukb-a-382	rs17639996	A	G	0.151381	Waist circumference || id:ukb-a-382	TRUE	reported	igd
59	3	0.00257031	336639	0.0175068	9.6984e-12	135925191	ukb-a-382	rs1154988	A	T	0.773838	Waist circumference || id:ukb-a-382	TRUE	reported	igd
60	4	0.00217734	336639	0.0207366	1.67958e-21	45186139	ukb-a-382	rs10938398	A	G	0.433341	Waist circumference || id:ukb-a-382	TRUE	reported	igd
61	4	0.00224865	336639	-0.0126065	2.06943e-08	130724902	ukb-a-382	rs11099020	T	C	0.642739	Waist circumference || id:ukb-a-382	TRUE	reported	igd
62	4	0.00219535	336639	-0.0140573	1.52332e-10	137094048	ukb-a-382	rs1724557	A	C	0.58831	Waist circumference || id:ukb-a-382	TRUE	reported	igd
63	4	0.00223476	336639	-0.0123432	3.3302e-08	140874760	ukb-a-382	rs809955	A	G	0.366632	Waist circumference || id:ukb-a-382	TRUE	reported	igd
64	4	0.003991	336639	-0.0219381	3.86803e-08	175243815	ukb-a-382	rs1472872	G	A	0.0788095	Waist circumference || id:ukb-a-382	TRUE	reported	igd
65	4	0.00216127	336639	0.0149708	4.31122e-12	18329824	ukb-a-382	rs2192527	G	A	0.464952	Waist circumference || id:ukb-a-382	TRUE	reported	igd
66	4	0.00311019	336639	-0.0190998	8.20673e-10	28489339	ukb-a-382	rs73213484	T	A	0.139056	Waist circumference || id:ukb-a-382	TRUE	reported	igd
67	4	0.00226957	336639	-0.0125527	3.18845e-08	152931436	ukb-a-382	rs750090	C	T	0.356153	Waist circumference || id:ukb-a-382	TRUE	reported	igd
68	4	0.0025869	336639	-0.0165005	1.79089e-10	25342606	ukb-a-382	rs56203712	G	A	0.238079	Waist circumference || id:ukb-a-382	TRUE	reported	igd
69	4	0.00261578	336639	-0.017439	2.61758e-11	67803507	ukb-a-382	rs1383723	T	A	0.782487	Waist circumference || id:ukb-a-382	TRUE	reported	igd
70	4	0.00218612	336639	0.0144262	4.14572e-11	102708997	ukb-a-382	rs7377083	A	C	0.431316	Waist circumference || id:ukb-a-382	TRUE	reported	igd
71	5	0.00286927	336639	-0.0182155	2.17691e-10	107433446	ukb-a-382	rs286818	A	T	0.170248	Waist circumference || id:ukb-a-382	TRUE	reported	igd
72	5	0.00222461	336639	0.0143	1.29393e-10	139084092	ukb-a-382	rs7728095	G	A	0.388016	Waist circumference || id:ukb-a-382	TRUE	reported	igd
73	5	0.00215364	336639	-0.0143063	3.08177e-11	153167595	ukb-a-382	rs2126165	G	A	0.511188	Waist circumference || id:ukb-a-382	TRUE	reported	igd
74	5	0.00220411	336639	-0.0245649	7.65949e-29	75003678	ukb-a-382	rs2307111	C	T	0.393183	Waist circumference || id:ukb-a-382	TRUE	reported	igd
75	5	0.00264733	336639	-0.0221708	5.55392e-17	87682877	ukb-a-382	rs7442885	G	C	0.210104	Waist circumference || id:ukb-a-382	TRUE	reported	igd
76	5	0.00216628	336639	0.0140302	9.39074e-11	103944020	ukb-a-382	rs254024	T	G	0.437492	Waist circumference || id:ukb-a-382	TRUE	reported	igd
78	5	0.0031711	336639	0.0251173	2.36919e-15	87986314	ukb-a-382	rs34483452	A	C	0.135156	Waist circumference || id:ukb-a-382	TRUE	reported	igd
79	5	0.00217176	336639	-0.0146874	1.35457e-11	122657199	ukb-a-382	rs1582931	A	G	0.472057	Waist circumference || id:ukb-a-382	TRUE	reported	igd
80	5	0.0024218	336639	0.0161351	2.69774e-11	170532105	ukb-a-382	rs245775	G	A	0.728826	Waist circumference || id:ukb-a-382	TRUE	reported	igd
81	5	0.0032254	336639	0.0177425	3.78216e-08	244493	ukb-a-382	rs146311547	G	A	0.130669	Waist circumference || id:ukb-a-382	TRUE	reported	igd
82	5	0.00338782	336639	0.0191952	1.46329e-08	92251840	ukb-a-382	rs67632512	A	C	0.117233	Waist circumference || id:ukb-a-382	TRUE	reported	igd
83	6	0.0031838	336639	-0.0212419	2.52988e-11	31671498	ukb-a-382	rs28366156	C	T	0.131356	Waist circumference || id:ukb-a-382	TRUE	reported	igd
84	6	0.00306988	336639	0.0205575	2.13796e-11	33389603	ukb-a-382	rs7752202	T	C	0.142936	Waist circumference || id:ukb-a-382	TRUE	reported	igd
85	6	0.00227876	336639	0.0224668	6.29941e-23	40369081	ukb-a-382	rs34045288	T	C	0.335903	Waist circumference || id:ukb-a-382	TRUE	reported	igd
86	6	0.00222456	336639	0.0191052	8.86135e-18	108888593	ukb-a-382	rs2253310	G	C	0.628085	Waist circumference || id:ukb-a-382	TRUE	reported	igd
87	6	0.00270816	336639	0.0166383	8.06752e-10	2110941	ukb-a-382	rs9378684	T	C	0.200727	Waist circumference || id:ukb-a-382	TRUE	reported	igd
88	6	0.00233576	336639	-0.0140028	2.03746e-09	13180454	ukb-a-382	rs11757278	C	T	0.305848	Waist circumference || id:ukb-a-382	TRUE	reported	igd
89	6	0.00309386	336639	0.0343785	1.11148e-28	34552736	ukb-a-382	rs2814943	A	G	0.139971	Waist circumference || id:ukb-a-382	TRUE	reported	igd
90	6	0.00286885	336639	0.0318365	1.30798e-28	50816887	ukb-a-382	rs72892910	T	G	0.170442	Waist circumference || id:ukb-a-382	TRUE	reported	igd
91	6	0.00225896	336639	0.0148253	5.28445e-11	51771578	ukb-a-382	rs1321521	A	C	0.345785	Waist circumference || id:ukb-a-382	TRUE	reported	igd
92	6	0.00394402	336639	0.0220827	2.15705e-08	53789830	ukb-a-382	rs9370243	T	G	0.0810545	Waist circumference || id:ukb-a-382	TRUE	reported	igd
93	6	0.00215343	336639	-0.0134818	3.83866e-10	83388343	ukb-a-382	rs1184570	T	C	0.525433	Waist circumference || id:ukb-a-382	TRUE	reported	igd
94	6	0.00429829	336639	-0.0254059	3.40997e-09	94678897	ukb-a-382	rs17708311	C	G	0.0670227	Waist circumference || id:ukb-a-382	TRUE	reported	igd
95	6	0.0021527	336639	0.0126505	4.19208e-09	126090277	ukb-a-382	rs1159974	C	T	0.527559	Waist circumference || id:ukb-a-382	TRUE	reported	igd
96	6	0.00304984	336639	0.0186951	8.804e-10	154336892	ukb-a-382	rs9688977	C	T	0.146486	Waist circumference || id:ukb-a-382	TRUE	reported	igd
97	6	0.00243256	336639	0.0140217	8.21372e-09	12086826	ukb-a-382	rs4467770	A	G	0.730668	Waist circumference || id:ukb-a-382	TRUE	reported	igd
98	6	0.00257399	336639	-0.0240585	9.09076e-21	26159356	ukb-a-382	rs2183947	A	G	0.224329	Waist circumference || id:ukb-a-382	TRUE	reported	igd
99	6	0.00237523	336639	-0.0145777	8.39808e-10	97752902	ukb-a-382	rs13210406	G	C	0.29106	Waist circumference || id:ukb-a-382	TRUE	reported	igd
100	6	0.00219525	336639	0.0120592	3.94766e-08	129410736	ukb-a-382	rs9402104	A	G	0.584134	Waist circumference || id:ukb-a-382	TRUE	reported	igd
101	7	0.00222647	336639	-0.0121652	4.66101e-08	32382895	ukb-a-382	rs541577	G	A	0.621259	Waist circumference || id:ukb-a-382	TRUE	reported	igd
102	7	0.00297384	336639	-0.0193061	8.48399e-11	99023461	ukb-a-382	rs2404324	G	A	0.154867	Waist circumference || id:ukb-a-382	TRUE	reported	igd
103	7	0.002337	336639	-0.0160465	6.59933e-12	2862542	ukb-a-382	rs1182199	A	C	0.305066	Waist circumference || id:ukb-a-382	TRUE	reported	igd
104	7	0.00313148	336639	0.0184664	3.70493e-09	3125220	ukb-a-382	rs4722398	T	C	0.135663	Waist circumference || id:ukb-a-382	TRUE	reported	igd
105	7	0.0021534	336639	-0.0135366	3.25762e-10	50578023	ukb-a-382	rs1470749	T	G	0.510604	Waist circumference || id:ukb-a-382	TRUE	reported	igd
106	7	0.00219068	336639	0.0146209	2.49058e-11	70038969	ukb-a-382	rs4718964	T	G	0.412194	Waist circumference || id:ukb-a-382	TRUE	reported	igd
107	7	0.0021844	336639	-0.0180642	1.34865e-16	75081418	ukb-a-382	rs58862095	T	C	0.419757	Waist circumference || id:ukb-a-382	TRUE	reported	igd
108	7	0.00279014	336639	-0.0170287	1.04095e-09	76634463	ukb-a-382	rs17149254	C	T	0.808564	Waist circumference || id:ukb-a-382	TRUE	reported	igd
109	7	0.00230082	336639	0.0132003	9.6323e-09	92253972	ukb-a-382	rs10269774	A	G	0.323543	Waist circumference || id:ukb-a-382	TRUE	reported	igd
110	7	0.00221471	336639	0.0133558	1.63648e-09	121955981	ukb-a-382	rs10237306	T	G	0.380218	Waist circumference || id:ukb-a-382	TRUE	reported	igd
111	7	0.00278852	336639	-0.0152814	4.25344e-08	1892309	ukb-a-382	rs11764337	T	C	0.183248	Waist circumference || id:ukb-a-382	TRUE	reported	igd
112	7	0.00218693	336639	0.0133717	9.70443e-10	103416541	ukb-a-382	rs12375196	A	C	0.424318	Waist circumference || id:ukb-a-382	TRUE	reported	igd
113	7	0.00225631	336639	0.0145481	1.13682e-10	150668070	ukb-a-382	rs10236214	T	C	0.641403	Waist circumference || id:ukb-a-382	TRUE	reported	igd
114	8	0.00234606	336639	-0.017926	2.16272e-14	30854033	ukb-a-382	rs2725371	G	A	0.696308	Waist circumference || id:ukb-a-382	TRUE	reported	igd
115	8	0.00216949	336639	0.0150449	4.07662e-12	77226919	ukb-a-382	rs10100245	A	G	0.56644	Waist circumference || id:ukb-a-382	TRUE	reported	igd
116	8	0.00217593	336639	-0.0127734	4.35311e-09	142624527	ukb-a-382	rs1566085	T	G	0.545436	Waist circumference || id:ukb-a-382	TRUE	reported	igd
117	8	0.00267351	336639	-0.0178862	2.23306e-11	116659731	ukb-a-382	rs17716502	T	C	0.207243	Waist circumference || id:ukb-a-382	TRUE	reported	igd
118	8	0.00238216	336639	0.0130192	4.62424e-08	14207321	ukb-a-382	rs1559900	T	C	0.285054	Waist circumference || id:ukb-a-382	TRUE	reported	igd
119	8	0.00293621	336639	0.0163282	2.68436e-08	60220457	ukb-a-382	rs10957088	C	T	0.160061	Waist circumference || id:ukb-a-382	TRUE	reported	igd
120	8	0.00217545	336639	-0.0126861	5.49921e-09	64702385	ukb-a-382	rs13264909	T	A	0.428275	Waist circumference || id:ukb-a-382	TRUE	reported	igd
121	8	0.00238599	336639	-0.0218821	4.70869e-20	73443198	ukb-a-382	rs12679106	T	G	0.711341	Waist circumference || id:ukb-a-382	TRUE	reported	igd
122	8	0.00255577	336639	-0.0143433	1.99982e-08	95359638	ukb-a-382	rs12680342	G	T	0.229104	Waist circumference || id:ukb-a-382	TRUE	reported	igd
123	9	0.0022059	336639	-0.0154638	2.38451e-12	15846112	ukb-a-382	rs4741546	T	C	0.39735	Waist circumference || id:ukb-a-382	TRUE	reported	igd
124	9	0.0021576	336639	0.0139242	1.09408e-10	92209151	ukb-a-382	rs12335914	C	G	0.475611	Waist circumference || id:ukb-a-382	TRUE	reported	igd
125	9	0.00278338	336639	0.0164376	3.51641e-09	16728532	ukb-a-382	rs1411432	C	A	0.183895	Waist circumference || id:ukb-a-382	TRUE	reported	igd
126	9	0.00232451	336639	-0.0136489	4.31688e-09	96430115	ukb-a-382	rs10992841	T	C	0.68488	Waist circumference || id:ukb-a-382	TRUE	reported	igd
127	9	0.00225438	336639	0.0125924	2.32906e-08	122957315	ukb-a-382	rs1019240	T	A	0.64364	Waist circumference || id:ukb-a-382	TRUE	reported	igd
128	9	0.0024928	336639	0.0149735	1.89557e-09	126586563	ukb-a-382	rs1752169	A	C	0.249001	Waist circumference || id:ukb-a-382	TRUE	reported	igd
129	9	0.00229433	336639	0.019727	8.13392e-18	28425515	ukb-a-382	rs1412239	G	C	0.324541	Waist circumference || id:ukb-a-382	TRUE	reported	igd
130	9	0.00236952	336639	-0.0158889	2.01002e-11	111958746	ukb-a-382	rs2417998	G	C	0.705619	Waist circumference || id:ukb-a-382	TRUE	reported	igd
131	9	0.00217695	336639	-0.0129521	2.68992e-09	94182363	ukb-a-382	rs2482704	T	G	0.423422	Waist circumference || id:ukb-a-382	TRUE	reported	igd
132	10	0.00285442	336639	0.0159865	2.13781e-08	35159760	ukb-a-382	rs2492462	G	A	0.174354	Waist circumference || id:ukb-a-382	TRUE	reported	igd
133	10	0.00563553	336639	-0.0312102	3.05971e-08	75519691	ukb-a-382	rs35972789	A	C	0.0377655	Waist circumference || id:ukb-a-382	TRUE	reported	igd
134	10	0.00237591	336639	-0.0136478	9.24187e-09	93810872	ukb-a-382	rs1776209	G	A	0.292775	Waist circumference || id:ukb-a-382	TRUE	reported	igd
135	10	0.00250799	336639	0.0174812	3.17103e-12	118777371	ukb-a-382	rs10787738	T	C	0.253303	Waist circumference || id:ukb-a-382	TRUE	reported	igd
136	10	0.00218023	336639	-0.0139997	1.35379e-10	133978962	ukb-a-382	rs2172131	C	T	0.580636	Waist circumference || id:ukb-a-382	TRUE	reported	igd
137	10	0.00387652	336639	0.0228314	3.87391e-09	34014435	ukb-a-382	rs71495049	A	G	0.0840305	Waist circumference || id:ukb-a-382	TRUE	reported	igd
138	10	0.00233716	336639	0.0144656	6.04617e-10	16773864	ukb-a-382	rs7094644	A	G	0.674176	Waist circumference || id:ukb-a-382	TRUE	reported	igd
139	10	0.00228772	336639	0.021629	3.26738e-21	21830104	ukb-a-382	rs11012732	G	A	0.331106	Waist circumference || id:ukb-a-382	TRUE	reported	igd
140	10	0.00216629	336639	0.0158365	2.6687e-13	99778226	ukb-a-382	rs2439823	G	A	0.547705	Waist circumference || id:ukb-a-382	TRUE	reported	igd
141	11	0.00389664	336639	-0.0260472	2.3206e-11	67024534	ukb-a-382	rs7952436	T	C	0.0832031	Waist circumference || id:ukb-a-382	TRUE	reported	igd
142	11	0.00219878	336639	0.0137291	4.2715e-10	118941596	ukb-a-382	rs7925100	A	G	0.396337	Waist circumference || id:ukb-a-382	TRUE	reported	igd
143	11	0.00239802	336639	-0.021681	1.5574e-19	47532395	ukb-a-382	rs11039266	G	T	0.277975	Waist circumference || id:ukb-a-382	TRUE	reported	igd
144	11	0.00242631	336639	-0.0163094	1.79639e-11	8694830	ukb-a-382	rs10128597	A	G	0.274019	Waist circumference || id:ukb-a-382	TRUE	reported	igd
145	11	0.00246739	336639	-0.0141338	1.01555e-08	28763321	ukb-a-382	rs7948120	T	C	0.25928	Waist circumference || id:ukb-a-382	TRUE	reported	igd
146	11	0.00234316	336639	0.0192801	1.90678e-16	43692423	ukb-a-382	rs59227842	G	A	0.312432	Waist circumference || id:ukb-a-382	TRUE	reported	igd
147	11	0.00217553	336639	-0.0120538	3.0162e-08	115078492	ukb-a-382	rs3802858	C	T	0.427488	Waist circumference || id:ukb-a-382	TRUE	reported	igd
148	11	0.00289848	336639	-0.0188997	7.01455e-11	134518868	ukb-a-382	rs12806052	T	C	0.165485	Waist circumference || id:ukb-a-382	TRUE	reported	igd
149	11	0.00222281	336639	-0.0122956	3.17695e-08	43944388	ukb-a-382	rs868784	A	G	0.38024	Waist circumference || id:ukb-a-382	TRUE	reported	igd
150	11	0.00291834	336639	0.0172649	3.30157e-09	65662985	ukb-a-382	rs58568715	G	A	0.164345	Waist circumference || id:ukb-a-382	TRUE	reported	igd
151	11	0.002166	336639	-0.0133751	6.62171e-10	133183856	ukb-a-382	rs7930006	T	C	0.454217	Waist circumference || id:ukb-a-382	TRUE	reported	igd
152	11	0.0022508	336639	0.0134159	2.51739e-09	13346294	ukb-a-382	rs11824092	C	T	0.637451	Waist circumference || id:ukb-a-382	TRUE	reported	igd
153	11	0.00230029	336639	0.0269155	1.2782e-31	27709630	ukb-a-382	rs61888762	G	C	0.322009	Waist circumference || id:ukb-a-382	TRUE	reported	igd
154	11	0.00226128	336639	-0.0150543	2.79062e-11	30243795	ukb-a-382	rs1782508	G	C	0.656325	Waist circumference || id:ukb-a-382	TRUE	reported	igd
155	12	0.00833756	336639	0.0548145	4.89215e-11	4384844	ukb-a-382	rs76895963	G	T	0.0192794	Waist circumference || id:ukb-a-382	TRUE	reported	igd
156	12	0.00224469	336639	0.0175573	5.22516e-15	54418166	ukb-a-382	rs894736	G	A	0.362342	Waist circumference || id:ukb-a-382	TRUE	reported	igd
157	12	0.00216115	336639	0.0162902	4.79292e-14	89771903	ukb-a-382	rs704061	C	T	0.452703	Waist circumference || id:ukb-a-382	TRUE	reported	igd
158	12	0.00244769	336639	-0.0150535	7.753e-10	108618630	ukb-a-382	rs3764002	T	C	0.261039	Waist circumference || id:ukb-a-382	TRUE	reported	igd
159	12	0.00216726	336639	-0.0142362	5.08159e-11	122265106	ukb-a-382	rs2242259	C	T	0.555968	Waist circumference || id:ukb-a-382	TRUE	reported	igd
160	12	0.00218105	336639	0.0118984	4.8908e-08	122583781	ukb-a-382	rs147786161	G	A	0.436205	Waist circumference || id:ukb-a-382	TRUE	reported	igd
161	12	0.00263446	336639	0.0179296	1.0067e-11	991306	ukb-a-382	rs55726687	A	G	0.211138	Waist circumference || id:ukb-a-382	TRUE	reported	igd
162	12	0.00556915	336639	-0.0430735	1.04256e-14	120867798	ukb-a-382	rs76929617	G	A	0.0388598	Waist circumference || id:ukb-a-382	TRUE	reported	igd
163	12	0.00223898	336639	0.0218046	2.07683e-22	50256063	ukb-a-382	rs12367809	T	C	0.368275	Waist circumference || id:ukb-a-382	TRUE	reported	igd
164	12	0.00232596	336639	0.0151009	8.46447e-11	133399553	ukb-a-382	rs56362718	C	T	0.310066	Waist circumference || id:ukb-a-382	TRUE	reported	igd
165	12	0.00245603	336639	0.0135454	3.48747e-08	28268853	ukb-a-382	rs10459088	A	G	0.26046	Waist circumference || id:ukb-a-382	TRUE	reported	igd
166	12	0.00215852	336639	0.014196	4.81615e-11	41846769	ukb-a-382	rs2608703	A	C	0.460938	Waist circumference || id:ukb-a-382	TRUE	reported	igd
167	13	0.00256015	336639	0.0139841	4.70533e-08	40765013	ukb-a-382	rs17060974	G	T	0.231056	Waist circumference || id:ukb-a-382	TRUE	reported	igd
168	13	0.00268642	336639	-0.0166737	5.41814e-10	54396602	ukb-a-382	rs1379828	T	C	0.798159	Waist circumference || id:ukb-a-382	TRUE	reported	igd
169	13	0.00227409	336639	0.0129214	1.33248e-08	28010734	ukb-a-382	rs1218824	A	G	0.66205	Waist circumference || id:ukb-a-382	TRUE	reported	igd
170	13	0.00245655	336639	0.0144603	3.94994e-09	31012904	ukb-a-382	rs1928496	T	C	0.742388	Waist circumference || id:ukb-a-382	TRUE	reported	igd
171	13	0.00256163	336639	-0.0178087	3.60579e-12	58627256	ukb-a-382	rs2121058	C	T	0.228644	Waist circumference || id:ukb-a-382	TRUE	reported	igd
172	13	0.00218009	336639	0.0130818	1.96811e-09	112221296	ukb-a-382	rs9522279	T	C	0.425038	Waist circumference || id:ukb-a-382	TRUE	reported	igd
173	13	0.00222956	336639	0.0129213	6.82009e-09	111969728	ukb-a-382	rs525101	C	T	0.371963	Waist circumference || id:ukb-a-382	TRUE	reported	igd
174	13	0.00223532	336639	0.0161052	5.82237e-13	79580919	ukb-a-382	rs1441264	A	G	0.591866	Waist circumference || id:ukb-a-382	TRUE	reported	igd
175	13	0.00218377	336639	0.0133426	9.98114e-10	97047020	ukb-a-382	rs12877270	A	G	0.43845	Waist circumference || id:ukb-a-382	TRUE	reported	igd
176	14	0.00241684	336639	0.0138369	1.034e-08	62360464	ukb-a-382	rs217671	G	A	0.272387	Waist circumference || id:ukb-a-382	TRUE	reported	igd
177	14	0.0026361	336639	0.0205483	6.461e-15	79890677	ukb-a-382	rs2370982	T	C	0.215336	Waist circumference || id:ukb-a-382	TRUE	reported	igd
178	14	0.00227816	336639	-0.0166452	2.74979e-13	103246470	ukb-a-382	rs3803286	G	A	0.666379	Waist circumference || id:ukb-a-382	TRUE	reported	igd
179	14	0.00224179	336639	0.0175066	5.77032e-15	94023972	ukb-a-382	rs6575340	A	G	0.637416	Waist circumference || id:ukb-a-382	TRUE	reported	igd
180	14	0.00224606	336639	-0.0129318	8.5426e-09	101531854	ukb-a-382	rs61992671	G	A	0.495639	Waist circumference || id:ukb-a-382	TRUE	reported	igd
181	14	0.00256987	336639	0.0176133	7.20444e-12	29680331	ukb-a-382	rs4981693	A	G	0.772734	Waist circumference || id:ukb-a-382	TRUE	reported	igd
182	14	0.00390935	336639	0.0220789	1.62708e-08	101146413	ukb-a-382	rs12881629	G	A	0.0821459	Waist circumference || id:ukb-a-382	TRUE	reported	igd
183	14	0.00242686	336639	-0.0151095	4.79148e-10	25935161	ukb-a-382	rs7154982	A	G	0.268954	Waist circumference || id:ukb-a-382	TRUE	reported	igd
184	15	0.00215496	336639	0.0125288	6.10689e-09	36391965	ukb-a-382	rs11636611	T	C	0.503126	Waist circumference || id:ukb-a-382	TRUE	reported	igd
185	15	0.00228283	336639	0.0136184	2.44028e-09	73227249	ukb-a-382	rs7171864	A	G	0.660927	Waist circumference || id:ukb-a-382	TRUE	reported	igd
186	15	0.00267827	336639	0.0148673	2.84132e-08	51726258	ukb-a-382	rs2470167	A	G	0.203844	Waist circumference || id:ukb-a-382	TRUE	reported	igd
187	15	0.0025732	336639	-0.0157525	9.26403e-10	99222509	ukb-a-382	rs56803094	G	A	0.227111	Waist circumference || id:ukb-a-382	TRUE	reported	igd
188	15	0.00234759	336639	-0.016193	5.2942e-12	80991447	ukb-a-382	rs34994596	C	T	0.297966	Waist circumference || id:ukb-a-382	TRUE	reported	igd
189	15	0.0026132	336639	-0.0175068	2.09604e-11	92569023	ukb-a-382	rs12102086	A	G	0.217622	Waist circumference || id:ukb-a-382	TRUE	reported	igd
190	15	0.0021979	336639	0.0195289	6.40767e-19	67988133	ukb-a-382	rs3784692	T	C	0.60262	Waist circumference || id:ukb-a-382	TRUE	reported	igd
191	16	0.00224209	336639	0.0146515	6.38117e-11	4940023	ukb-a-382	rs2660241	C	T	0.36282	Waist circumference || id:ukb-a-382	TRUE	reported	igd
192	16	0.00219463	336639	-0.0173898	2.31047e-15	69568303	ukb-a-382	rs2032912	T	G	0.409137	Waist circumference || id:ukb-a-382	TRUE	reported	igd
193	16	0.00230276	336639	0.0130663	1.39463e-08	82872628	ukb-a-382	rs7206608	G	C	0.322603	Waist circumference || id:ukb-a-382	TRUE	reported	igd
194	16	0.00225378	336639	-0.0141836	3.11293e-10	406427	ukb-a-382	rs12926311	C	G	0.355425	Waist circumference || id:ukb-a-382	TRUE	reported	igd
195	16	0.00217666	336639	0.0154631	1.21367e-12	24726237	ukb-a-382	rs12103006	G	A	0.570767	Waist circumference || id:ukb-a-382	TRUE	reported	igd
196	16	0.00280123	336639	-0.0230214	2.07062e-16	2175373	ukb-a-382	rs13333747	C	T	0.181958	Waist circumference || id:ukb-a-382	TRUE	reported	igd
197	16	0.00221895	336639	0.0209893	3.12536e-21	4015729	ukb-a-382	rs879620	T	C	0.615276	Waist circumference || id:ukb-a-382	TRUE	reported	igd
198	16	0.00215875	336639	0.027979	2.08545e-38	29994922	ukb-a-382	rs3814883	T	C	0.483348	Waist circumference || id:ukb-a-382	TRUE	reported	igd
199	16	0.00219182	336639	0.0563414	1.40929e-145	53802494	ukb-a-382	rs11642015	T	C	0.40236	Waist circumference || id:ukb-a-382	TRUE	reported	igd
200	16	0.00219042	336639	0.0265338	9.09913e-34	28832382	ukb-a-382	rs72793809	T	C	0.404386	Waist circumference || id:ukb-a-382	TRUE	reported	igd
201	17	0.004285	336639	-0.0315168	1.91161e-13	46252346	ukb-a-382	rs208015	C	T	0.932268	Waist circumference || id:ukb-a-382	TRUE	reported	igd
202	17	0.00230317	336639	-0.0180212	5.10975e-15	44191483	ukb-a-382	rs11653367	G	A	0.325763	Waist circumference || id:ukb-a-382	TRUE	reported	igd
203	17	0.0021584	336639	0.0124231	8.63635e-09	7101292	ukb-a-382	rs3826408	T	C	0.457214	Waist circumference || id:ukb-a-382	TRUE	reported	igd
204	17	0.00271445	336639	0.0251166	2.19634e-20	65836001	ukb-a-382	rs80135947	C	A	0.195339	Waist circumference || id:ukb-a-382	TRUE	reported	igd
205	17	0.00230943	336639	-0.0163767	1.33168e-12	78757626	ukb-a-382	rs11150745	G	A	0.319489	Waist circumference || id:ukb-a-382	TRUE	reported	igd
206	17	0.00215553	336639	-0.0169304	4.02717e-15	34866546	ukb-a-382	rs2306593	T	C	0.488522	Waist circumference || id:ukb-a-382	TRUE	reported	igd
207	17	0.00261513	336639	0.0164525	3.15203e-10	52927255	ukb-a-382	rs62071997	C	T	0.218662	Waist circumference || id:ukb-a-382	TRUE	reported	igd
208	17	0.00298062	336639	-0.0251653	3.10527e-17	1835482	ukb-a-382	rs4790841	T	C	0.154867	Waist circumference || id:ukb-a-382	TRUE	reported	igd
209	17	0.00215881	336639	-0.0121519	1.81443e-08	21267541	ukb-a-382	rs1914888	G	A	0.489752	Waist circumference || id:ukb-a-382	TRUE	reported	igd
210	18	0.00222893	336639	-0.0146621	4.77309e-11	40744790	ukb-a-382	rs1834144	A	C	0.374186	Waist circumference || id:ukb-a-382	TRUE	reported	igd
211	18	0.00217368	336639	0.0126298	6.24065e-09	45921214	ukb-a-382	rs7239114	A	G	0.542958	Waist circumference || id:ukb-a-382	TRUE	reported	igd
212	18	0.00389755	336639	-0.0327533	4.3481e-17	58048295	ukb-a-382	rs57636386	C	T	0.0834151	Waist circumference || id:ukb-a-382	TRUE	reported	igd
213	18	0.00253565	336639	0.0433724	1.45144e-65	57848651	ukb-a-382	rs66922415	G	A	0.234362	Waist circumference || id:ukb-a-382	TRUE	reported	igd
214	18	0.00306494	336639	0.0181817	2.99282e-09	1839601	ukb-a-382	rs8097672	T	A	0.145172	Waist circumference || id:ukb-a-382	TRUE	reported	igd
215	18	0.00215595	336639	-0.0194886	1.58234e-19	21109466	ukb-a-382	rs1652376	T	G	0.464221	Waist circumference || id:ukb-a-382	TRUE	reported	igd
216	18	0.00326444	336639	0.0206123	2.71951e-10	63345799	ukb-a-382	rs1942826	A	G	0.124293	Waist circumference || id:ukb-a-382	TRUE	reported	igd
217	19	0.00296137	336639	-0.0241834	3.19154e-16	45411941	ukb-a-382	rs429358	C	T	0.156331	Waist circumference || id:ukb-a-382	TRUE	reported	igd
218	19	0.0022141	336639	0.017366	4.39845e-15	47562509	ukb-a-382	rs7259070	C	T	0.599006	Waist circumference || id:ukb-a-382	TRUE	reported	igd
219	19	0.00215797	336639	-0.0144808	1.94446e-11	18837993	ukb-a-382	rs11878477	G	A	0.503551	Waist circumference || id:ukb-a-382	TRUE	reported	igd
220	19	0.00229116	336639	0.0195885	1.24022e-17	30290357	ukb-a-382	rs111640872	C	G	0.331076	Waist circumference || id:ukb-a-382	TRUE	reported	igd
221	19	0.00271482	336639	-0.0260287	9.07194e-22	46182304	ukb-a-382	rs10423928	A	T	0.19349	Waist circumference || id:ukb-a-382	TRUE	reported	igd
222	19	0.00216606	336639	0.0154676	9.28966e-13	1856554	ukb-a-382	rs11666480	G	C	0.536833	Waist circumference || id:ukb-a-382	TRUE	reported	igd
223	19	0.00257337	336639	0.016099	3.95421e-10	4069426	ukb-a-382	rs350832	A	G	0.770714	Waist circumference || id:ukb-a-382	TRUE	reported	igd
224	19	0.00237797	336639	0.020784	2.33668e-18	18338709	ukb-a-382	rs62120394	A	G	0.29052	Waist circumference || id:ukb-a-382	TRUE	reported	igd
225	19	0.00247495	336639	-0.0168531	9.81296e-12	18471610	ukb-a-382	rs35343344	A	C	0.267358	Waist circumference || id:ukb-a-382	TRUE	reported	igd
226	19	0.00259614	336639	-0.0154642	2.57745e-09	32946043	ukb-a-382	rs2903738	T	A	0.220475	Waist circumference || id:ukb-a-382	TRUE	reported	igd
227	20	0.00229345	336639	0.0128077	2.34617e-08	62370349	ukb-a-382	rs1056441	C	T	0.673163	Waist circumference || id:ukb-a-382	TRUE	reported	igd
228	20	0.00274229	336639	-0.0239161	2.76439e-18	50951298	ukb-a-382	rs6096886	G	A	0.190052	Waist circumference || id:ukb-a-382	TRUE	reported	igd
229	20	0.00221385	336639	0.0133441	1.66633e-09	25449887	ukb-a-382	rs11474838	G	T	0.432734	Waist circumference || id:ukb-a-382	TRUE	reported	igd
230	21	0.00475228	336639	-0.0337348	1.26241e-12	46488959	ukb-a-382	rs76040172	A	G	0.0544397	Waist circumference || id:ukb-a-382	TRUE	reported	igd
231	21	0.00222813	336639	-0.0132224	2.95413e-09	40309436	ukb-a-382	rs13047416	G	C	0.375427	Waist circumference || id:ukb-a-382	TRUE	reported	igd
232	22	0.00239488	336639	0.0136957	1.07409e-08	35924713	ukb-a-382	rs9610311	C	T	0.30652	Waist circumference || id:ukb-a-382	TRUE	reported	igd

## Sheet: S3-Hip circumference
	beta.exposure	chr.exposure	se.exposure	pos.exposure	pval.exposure	samplesize.exposure	id.exposure	SNP	effect_allele.exposure	other_allele.exposure	eaf.exposure	exposure	mr_keep.exposure	pval_origin.exposure	data_source.exposure
1	0.0208306	1	0.00294004	39560250	1.39187e-12	336601	ukb-a-388	rs112646560	T	C	0.217529	Hip circumference || id:ukb-a-388	TRUE	reported	igd
2	0.0150333	1	0.00243163	66545889	6.32033e-10	336601	ukb-a-388	rs7548408	C	T	0.51747	Hip circumference || id:ukb-a-388	TRUE	reported	igd
3	0.0254141	1	0.0027214	154994978	9.81522e-21	336601	ukb-a-388	rs76798800	T	G	0.266808	Hip circumference || id:ukb-a-388	TRUE	reported	igd
4	0.0216541	1	0.00253869	201800511	1.47367e-17	336601	ukb-a-388	rs2678204	G	T	0.341813	Hip circumference || id:ukb-a-388	TRUE	reported	igd
5	0.0320476	1	0.00265572	219762581	1.59588e-33	336601	ukb-a-388	rs2494196	A	C	0.287662	Hip circumference || id:ukb-a-388	TRUE	reported	igd
6	-0.0211394	1	0.0031669	23293972	2.474e-11	336601	ukb-a-388	rs11584359	T	C	0.175423	Hip circumference || id:ukb-a-388	TRUE	reported	igd
7	0.0149329	1	0.00252469	32193647	3.32683e-09	336601	ukb-a-388	rs1127100	C	T	0.648239	Hip circumference || id:ukb-a-388	TRUE	reported	igd
8	-0.0146303	1	0.00244057	47678458	2.04183e-09	336601	ukb-a-388	rs6669341	G	A	0.581682	Hip circumference || id:ukb-a-388	TRUE	reported	igd
9	-0.0248568	1	0.00417296	62579891	2.57751e-09	336601	ukb-a-388	rs12140153	T	G	0.0967607	Hip circumference || id:ukb-a-388	TRUE	reported	igd
10	-0.0160724	1	0.00270852	107942560	2.9591e-09	336601	ukb-a-388	rs33955687	A	C	0.291597	Hip circumference || id:ukb-a-388	TRUE	reported	igd
11	-0.0166623	1	0.00271642	170332606	8.5844e-10	336601	ukb-a-388	rs4630170	G	A	0.732639	Hip circumference || id:ukb-a-388	TRUE	reported	igd
12	0.0184289	1	0.00250163	190128081	1.75227e-13	336601	ukb-a-388	rs815335	T	C	0.370612	Hip circumference || id:ukb-a-388	TRUE	reported	igd
13	0.0200114	1	0.00338817	11839923	3.50268e-09	336601	ukb-a-388	rs12561919	T	C	0.148151	Hip circumference || id:ukb-a-388	TRUE	reported	igd
14	0.0188173	1	0.00244358	96886604	1.35644e-14	336601	ukb-a-388	rs588660	A	G	0.585856	Hip circumference || id:ukb-a-388	TRUE	reported	igd
15	0.0568069	1	0.0076056	110154688	8.09469e-14	336601	ukb-a-388	rs17024393	C	T	0.0257993	Hip circumference || id:ukb-a-388	TRUE	reported	igd
16	0.0177113	1	0.00316301	203489683	2.15105e-08	336601	ukb-a-388	rs60226453	T	C	0.17533	Hip circumference || id:ukb-a-388	TRUE	reported	igd
17	0.0146464	1	0.00246158	75001480	2.68448e-09	336601	ukb-a-388	rs3845344	T	C	0.392388	Hip circumference || id:ukb-a-388	TRUE	reported	igd
18	0.0252396	1	0.00438591	150539706	8.6868e-09	336601	ukb-a-388	rs11803990	G	C	0.0824647	Hip circumference || id:ukb-a-388	TRUE	reported	igd
19	0.0155427	1	0.00245713	210301331	2.52604e-10	336601	ukb-a-388	rs7516554	T	C	0.399537	Hip circumference || id:ukb-a-388	TRUE	reported	igd
20	-0.019614	1	0.00274699	42407229	9.34114e-13	336601	ukb-a-388	rs4660586	T	C	0.738033	Hip circumference || id:ukb-a-388	TRUE	reported	igd
21	0.0218333	1	0.00245234	72812324	5.46009e-19	336601	ukb-a-388	rs2815753	A	G	0.598921	Hip circumference || id:ukb-a-388	TRUE	reported	igd
22	0.0429378	1	0.00368662	78450517	2.41268e-31	336601	ukb-a-388	rs34517439	A	C	0.125765	Hip circumference || id:ukb-a-388	TRUE	reported	igd
23	0.0442781	1	0.00296152	177889480	1.58928e-50	336601	ukb-a-388	rs543874	G	A	0.207808	Hip circumference || id:ukb-a-388	TRUE	reported	igd
24	0.016994	1	0.00245316	203527812	4.29438e-12	336601	ukb-a-388	rs2802774	A	C	0.546485	Hip circumference || id:ukb-a-388	TRUE	reported	igd
25	0.0219612	1	0.00376456	209439141	5.42713e-09	336601	ukb-a-388	rs12096864	C	T	0.117944	Hip circumference || id:ukb-a-388	TRUE	reported	igd
26	-0.0150017	2	0.00244268	165377103	8.18502e-10	336601	ukb-a-388	rs10210468	C	T	0.467162	Hip circumference || id:ukb-a-388	TRUE	reported	igd
27	-0.029946	2	0.00455065	205375909	4.69245e-11	336601	ukb-a-388	rs4482463	A	C	0.924181	Hip circumference || id:ukb-a-388	TRUE	reported	igd
28	0.0163808	2	0.00253152	37020263	9.76562e-11	336601	ukb-a-388	rs4670612	G	A	0.656043	Hip circumference || id:ukb-a-388	TRUE	reported	igd
29	-0.0160298	2	0.00243785	58884018	4.85959e-11	336601	ukb-a-388	rs1014291	T	G	0.42594	Hip circumference || id:ukb-a-388	TRUE	reported	igd
30	0.0170391	2	0.00259225	230627955	4.93515e-11	336601	ukb-a-388	rs35882248	T	C	0.314642	Hip circumference || id:ukb-a-388	TRUE	reported	igd
31	-0.0864376	2	0.00657899	430975	2.02768e-39	336601	ukb-a-388	rs77165542	T	C	0.0357549	Hip circumference || id:ukb-a-388	TRUE	reported	igd
32	-0.0171381	2	0.00246592	67838685	3.66016e-12	336601	ukb-a-388	rs2861690	G	C	0.389193	Hip circumference || id:ukb-a-388	TRUE	reported	igd
33	-0.040796	2	0.00679915	111900904	1.9731e-09	336601	ukb-a-388	rs75543804	T	G	0.032595	Hip circumference || id:ukb-a-388	TRUE	reported	igd
34	0.0198104	2	0.00295089	112249583	1.90458e-11	336601	ukb-a-388	rs58584712	A	G	0.210241	Hip circumference || id:ukb-a-388	TRUE	reported	igd
35	-0.013934	2	0.00247214	145345343	1.73796e-08	336601	ukb-a-388	rs12467963	T	A	0.40348	Hip circumference || id:ukb-a-388	TRUE	reported	igd
36	-0.0490852	2	0.00331126	651430	1.06709e-49	336601	ukb-a-388	rs12714415	C	T	0.166872	Hip circumference || id:ukb-a-388	TRUE	reported	igd
37	0.0241932	2	0.00240643	25161386	8.92894e-24	336601	ukb-a-388	rs4430895	T	C	0.479574	Hip circumference || id:ukb-a-388	TRUE	reported	igd
38	-0.0158059	2	0.00245114	100838157	1.13191e-10	336601	ukb-a-388	rs12619178	T	C	0.402922	Hip circumference || id:ukb-a-388	TRUE	reported	igd
39	0.0139865	2	0.00244085	162699039	1.00404e-08	336601	ukb-a-388	rs1449630	G	A	0.570356	Hip circumference || id:ukb-a-388	TRUE	reported	igd
40	0.0139551	2	0.00251229	207975954	2.78221e-08	336601	ukb-a-388	rs2244786	A	G	0.357449	Hip circumference || id:ukb-a-388	TRUE	reported	igd
41	-0.0134418	2	0.00241781	27039792	2.70763e-08	336601	ukb-a-388	rs12475388	A	G	0.486748	Hip circumference || id:ukb-a-388	TRUE	reported	igd
42	0.0146689	2	0.00249694	36789166	4.23838e-09	336601	ukb-a-388	rs13410783	G	A	0.368354	Hip circumference || id:ukb-a-388	TRUE	reported	igd
43	-0.0146292	2	0.00255395	55287327	1.01653e-08	336601	ukb-a-388	rs6707036	G	A	0.337677	Hip circumference || id:ukb-a-388	TRUE	reported	igd
44	-0.0152363	2	0.00246322	59330227	6.19669e-10	336601	ukb-a-388	rs6739755	G	A	0.602976	Hip circumference || id:ukb-a-388	TRUE	reported	igd
45	0.0263086	2	0.0024607	165528876	1.12642e-26	336601	ukb-a-388	rs13389219	T	C	0.393934	Hip circumference || id:ukb-a-388	TRUE	reported	igd
46	-0.0206395	2	0.00286037	172401050	5.37898e-13	336601	ukb-a-388	rs968379	T	C	0.231397	Hip circumference || id:ukb-a-388	TRUE	reported	igd
47	0.0172654	2	0.0024864	181517642	3.82032e-12	336601	ukb-a-388	rs1528450	C	T	0.597478	Hip circumference || id:ukb-a-388	TRUE	reported	igd
48	0.016606	2	0.00269097	218280418	6.79297e-10	336601	ukb-a-388	rs1118151	G	T	0.722271	Hip circumference || id:ukb-a-388	TRUE	reported	igd
49	-0.0199916	3	0.00309373	9975386	1.03474e-10	336601	ukb-a-388	rs2270894	G	C	0.205074	Hip circumference || id:ukb-a-388	TRUE	reported	igd
50	0.0156387	3	0.0024133	30071380	9.17065e-11	336601	ukb-a-388	rs7426945	G	A	0.545934	Hip circumference || id:ukb-a-388	TRUE	reported	igd
51	-0.0153338	3	0.00276351	62482927	2.88058e-08	336601	ukb-a-388	rs62243489	G	T	0.257049	Hip circumference || id:ukb-a-388	TRUE	reported	igd
52	0.0198003	3	0.00270203	64718258	2.34261e-13	336601	ukb-a-388	rs2371767	C	G	0.273109	Hip circumference || id:ukb-a-388	TRUE	reported	igd
53	-0.0236291	3	0.0037729	88173756	3.7846e-10	336601	ukb-a-388	rs55932154	G	A	0.114618	Hip circumference || id:ukb-a-388	TRUE	reported	igd
54	0.0247126	3	0.00398491	9504099	5.59783e-10	336601	ukb-a-388	rs62246314	A	G	0.101276	Hip circumference || id:ukb-a-388	TRUE	reported	igd
55	0.0143334	3	0.00242195	25090477	3.25949e-09	336601	ukb-a-388	rs35779991	C	T	0.531355	Hip circumference || id:ukb-a-388	TRUE	reported	igd
56	0.0147487	3	0.00253421	41310470	5.89522e-09	336601	ukb-a-388	rs9814633	A	G	0.343948	Hip circumference || id:ukb-a-388	TRUE	reported	igd
57	0.0264617	3	0.00385671	185490184	6.84069e-12	336601	ukb-a-388	rs73175572	G	A	0.112113	Hip circumference || id:ukb-a-388	TRUE	reported	igd
58	-0.0149443	3	0.00268972	20432033	2.76096e-08	336601	ukb-a-388	rs34373881	A	G	0.278276	Hip circumference || id:ukb-a-388	TRUE	reported	igd
59	0.0205097	3	0.00240714	49920571	1.59698e-17	336601	ukb-a-388	rs9843653	C	T	0.514555	Hip circumference || id:ukb-a-388	TRUE	reported	igd
60	-0.0187962	3	0.00251523	85699040	7.85959e-14	336601	ukb-a-388	rs11915747	G	C	0.353626	Hip circumference || id:ukb-a-388	TRUE	reported	igd
61	-0.016569	3	0.002406	93986371	5.72532e-12	336601	ukb-a-388	rs2034768	G	A	0.512181	Hip circumference || id:ukb-a-388	TRUE	reported	igd
62	0.0264891	3	0.0024177	141105570	6.26325e-28	336601	ukb-a-388	rs724016	G	A	0.447212	Hip circumference || id:ukb-a-388	TRUE	reported	igd
63	0.0196495	3	0.00311102	185826740	2.6859e-10	336601	ukb-a-388	rs869400	G	T	0.815827	Hip circumference || id:ukb-a-388	TRUE	reported	igd
64	0.0201027	3	0.00258413	131758077	7.31307e-15	336601	ukb-a-388	rs1320903	A	G	0.318441	Hip circumference || id:ukb-a-388	TRUE	reported	igd
65	0.0164019	3	0.00278112	136027145	3.69199e-09	336601	ukb-a-388	rs1618069	G	A	0.74998	Hip circumference || id:ukb-a-388	TRUE	reported	igd
66	0.0188821	3	0.00272522	153832678	4.25598e-12	336601	ukb-a-388	rs1727901	T	C	0.735493	Hip circumference || id:ukb-a-388	TRUE	reported	igd
67	0.0269504	3	0.00301663	129329813	4.13048e-19	336601	ukb-a-388	rs9808900	T	G	0.199149	Hip circumference || id:ukb-a-388	TRUE	reported	igd
68	0.0172691	3	0.00265297	170724883	7.55962e-11	336601	ukb-a-388	rs8192675	C	T	0.287375	Hip circumference || id:ukb-a-388	TRUE	reported	igd
69	0.0158475	4	0.00257945	52818664	8.06845e-10	336601	ukb-a-388	rs2102278	G	A	0.322075	Hip circumference || id:ukb-a-388	TRUE	reported	igd
70	0.0144793	4	0.00259902	82194542	2.5339e-08	336601	ukb-a-388	rs6535240	G	A	0.313054	Hip circumference || id:ukb-a-388	TRUE	reported	igd
71	0.042561	4	0.00457779	103188709	1.44877e-20	336601	ukb-a-388	rs13107325	T	C	0.0747926	Hip circumference || id:ukb-a-388	TRUE	reported	igd
72	-0.0155122	4	0.00243358	137083193	1.84128e-10	336601	ukb-a-388	rs1296328	C	A	0.559914	Hip circumference || id:ukb-a-388	TRUE	reported	igd
73	0.0176063	4	0.00254462	1697337	4.55512e-12	336601	ukb-a-388	rs34049648	A	G	0.336186	Hip circumference || id:ukb-a-388	TRUE	reported	igd
74	-0.0205406	4	0.00284677	25408838	5.3889e-13	336601	ukb-a-388	rs34811474	A	G	0.231875	Hip circumference || id:ukb-a-388	TRUE	reported	igd
75	0.015685	4	0.00242434	18351898	9.82653e-11	336601	ukb-a-388	rs66679256	T	C	0.446142	Hip circumference || id:ukb-a-388	TRUE	reported	igd
76	0.0166995	4	0.00241801	56289785	4.98425e-12	336601	ukb-a-388	rs6840236	C	T	0.461578	Hip circumference || id:ukb-a-388	TRUE	reported	igd
77	0.0150058	4	0.00245839	122713863	1.03605e-09	336601	ukb-a-388	rs6821305	C	A	0.397184	Hip circumference || id:ukb-a-388	TRUE	reported	igd
78	-0.0278879	4	0.00241489	145839264	7.62781e-31	336601	ukb-a-388	rs4240326	G	A	0.549683	Hip circumference || id:ukb-a-388	TRUE	reported	igd
79	-0.0169135	4	0.00253756	152931436	2.64606e-11	336601	ukb-a-388	rs750090	C	T	0.356153	Hip circumference || id:ukb-a-388	TRUE	reported	igd
80	-0.0174415	4	0.00242792	89742244	6.79829e-13	336601	ukb-a-388	rs28418580	T	C	0.459726	Hip circumference || id:ukb-a-388	TRUE	reported	igd
81	-0.0195843	4	0.00347756	28489339	1.78665e-08	336601	ukb-a-388	rs73213484	T	A	0.139056	Hip circumference || id:ukb-a-388	TRUE	reported	igd
82	-0.0142903	4	0.00241439	38631620	3.24624e-09	336601	ukb-a-388	rs11944291	G	T	0.473505	Hip circumference || id:ukb-a-388	TRUE	reported	igd
83	0.0231136	4	0.002432	45182527	2.03283e-21	336601	ukb-a-388	rs10938397	G	A	0.434075	Hip circumference || id:ukb-a-388	TRUE	reported	igd
84	-0.0179454	4	0.00292494	67803263	8.50805e-10	336601	ukb-a-388	rs2318543	G	A	0.782495	Hip circumference || id:ukb-a-388	TRUE	reported	igd
85	0.0219304	5	0.00358667	200829	9.70175e-10	336601	ukb-a-388	rs34629844	G	A	0.128905	Hip circumference || id:ukb-a-388	TRUE	reported	igd
86	-0.0282307	5	0.00246445	75003678	2.2444e-30	336601	ukb-a-388	rs2307111	C	T	0.393183	Hip circumference || id:ukb-a-388	TRUE	reported	igd
87	-0.0174246	5	0.00314153	107496102	2.91622e-08	336601	ukb-a-388	rs40071	C	T	0.179293	Hip circumference || id:ukb-a-388	TRUE	reported	igd
89	-0.020481	5	0.00296022	87682877	4.56457e-12	336601	ukb-a-388	rs7442885	G	C	0.210104	Hip circumference || id:ukb-a-388	TRUE	reported	igd
90	0.0205436	5	0.00250483	139044217	2.38067e-16	336601	ukb-a-388	rs6867299	C	T	0.372749	Hip circumference || id:ukb-a-388	TRUE	reported	igd
91	-0.0232805	5	0.0036192	141814420	1.25684e-10	336601	ukb-a-388	rs59738707	A	G	0.127902	Hip circumference || id:ukb-a-388	TRUE	reported	igd
92	0.0153548	5	0.00270785	170532105	1.42531e-08	336601	ukb-a-388	rs245775	G	A	0.728826	Hip circumference || id:ukb-a-388	TRUE	reported	igd
93	0.0436087	5	0.00678949	50981322	1.33814e-10	336601	ukb-a-388	rs75949361	T	C	0.0329568	Hip circumference || id:ukb-a-388	TRUE	reported	igd
94	0.0132294	5	0.00240628	63020327	3.84698e-08	336601	ukb-a-388	rs3943933	A	T	0.479717	Hip circumference || id:ukb-a-388	TRUE	reported	igd
95	-0.0230008	5	0.00278435	77389973	1.45278e-16	336601	ukb-a-388	rs252749	A	G	0.246565	Hip circumference || id:ukb-a-388	TRUE	reported	igd
96	0.0281297	5	0.00354094	87988934	1.96155e-15	336601	ukb-a-388	rs1477290	C	T	0.135362	Hip circumference || id:ukb-a-388	TRUE	reported	igd
97	0.0146228	5	0.00266992	95762477	4.33251e-08	336601	ukb-a-388	rs3811951	G	A	0.282275	Hip circumference || id:ukb-a-388	TRUE	reported	igd
98	-0.0196312	5	0.00242829	122657199	6.27047e-16	336601	ukb-a-388	rs1582931	A	G	0.472057	Hip circumference || id:ukb-a-388	TRUE	reported	igd
99	-0.0136416	5	0.0024288	153541904	1.94877e-08	336601	ukb-a-388	rs1428120	T	G	0.573578	Hip circumference || id:ukb-a-388	TRUE	reported	igd
100	-0.014272	5	0.00242205	173351858	3.8075e-09	336601	ukb-a-388	rs12519997	A	G	0.559929	Hip circumference || id:ukb-a-388	TRUE	reported	igd
101	0.0198865	6	0.00302803	2110941	5.12507e-11	336601	ukb-a-388	rs9378684	T	C	0.200727	Hip circumference || id:ukb-a-388	TRUE	reported	igd
102	-0.0211236	6	0.00241248	43757896	2.03236e-18	336601	ukb-a-388	rs998584	A	C	0.481717	Hip circumference || id:ukb-a-388	TRUE	reported	igd
103	0.0224965	6	0.00398646	76164589	1.67036e-08	336601	ukb-a-388	rs12209223	A	C	0.102158	Hip circumference || id:ukb-a-388	TRUE	reported	igd
104	0.0179101	6	0.00241142	160776325	1.11173e-13	336601	ukb-a-388	rs675162	G	A	0.480575	Hip circumference || id:ukb-a-388	TRUE	reported	igd
105	-0.0295856	6	0.00355966	31671498	9.4973e-17	336601	ukb-a-388	rs28366156	C	T	0.131356	Hip circumference || id:ukb-a-388	TRUE	reported	igd
106	-0.0255146	6	0.00337268	32433759	3.88597e-14	336601	ukb-a-388	rs35880697	T	C	0.167387	Hip circumference || id:ukb-a-388	TRUE	reported	igd
107	0.0142064	6	0.00253046	51809081	1.97679e-08	336601	ukb-a-388	rs2499468	A	C	0.652736	Hip circumference || id:ukb-a-388	TRUE	reported	igd
108	0.021977	6	0.00281121	100602753	5.39759e-15	336601	ukb-a-388	rs9496567	A	G	0.242376	Hip circumference || id:ukb-a-388	TRUE	reported	igd
109	0.0186801	6	0.00254412	6749789	2.10184e-13	336601	ukb-a-388	rs1294437	T	C	0.354578	Hip circumference || id:ukb-a-388	TRUE	reported	igd
110	-0.0365089	6	0.00275766	26180634	5.34072e-40	336601	ukb-a-388	rs62396185	C	G	0.256464	Hip circumference || id:ukb-a-388	TRUE	reported	igd
111	0.0227005	6	0.00267839	41749401	2.3518e-17	336601	ukb-a-388	rs12528644	A	C	0.282627	Hip circumference || id:ukb-a-388	TRUE	reported	igd
112	-0.0700852	6	0.00557074	127454893	2.73842e-36	336601	ukb-a-388	rs72959041	A	G	0.0507949	Hip circumference || id:ukb-a-388	TRUE	reported	igd
113	0.0166846	6	0.00271997	12086826	8.57314e-10	336601	ukb-a-388	rs4467770	A	G	0.730668	Hip circumference || id:ukb-a-388	TRUE	reported	igd
114	0.0407137	6	0.00543493	19839415	6.84542e-14	336601	ukb-a-388	rs41271299	T	C	0.0517069	Hip circumference || id:ukb-a-388	TRUE	reported	igd
115	0.0550792	6	0.00345869	34552736	4.46992e-57	336601	ukb-a-388	rs2814943	A	G	0.139971	Hip circumference || id:ukb-a-388	TRUE	reported	igd
116	0.0355509	6	0.00320796	50816887	1.55024e-28	336601	ukb-a-388	rs72892910	T	G	0.170442	Hip circumference || id:ukb-a-388	TRUE	reported	igd
117	0.0147591	6	0.0026284	133763905	1.96458e-08	336601	ukb-a-388	rs6907872	T	C	0.302185	Hip circumference || id:ukb-a-388	TRUE	reported	igd
118	-0.0218562	6	0.0026826	142734204	3.73078e-16	336601	ukb-a-388	rs962554	C	T	0.284371	Hip circumference || id:ukb-a-388	TRUE	reported	igd
119	-0.0140741	6	0.00242328	83359135	6.33242e-09	336601	ukb-a-388	rs390192	G	A	0.522445	Hip circumference || id:ukb-a-388	TRUE	reported	igd
120	0.0205891	6	0.00248737	108888593	1.2627e-16	336601	ukb-a-388	rs2253310	G	C	0.628085	Hip circumference || id:ukb-a-388	TRUE	reported	igd
121	-0.0229511	6	0.002723	130374461	3.51156e-17	336601	ukb-a-388	rs7740107	A	T	0.735506	Hip circumference || id:ukb-a-388	TRUE	reported	igd
122	0.023635	6	0.00390514	166416028	1.42955e-09	336601	ukb-a-388	rs62425398	A	C	0.107214	Hip circumference || id:ukb-a-388	TRUE	reported	igd
123	-0.0159279	7	0.00242654	50564204	5.24445e-11	336601	ukb-a-388	rs3807566	T	G	0.43849	Hip circumference || id:ukb-a-388	TRUE	reported	igd
124	0.0188205	7	0.00245506	77422583	1.7791e-14	336601	ukb-a-388	rs6973656	G	A	0.396582	Hip circumference || id:ukb-a-388	TRUE	reported	igd
125	0.0222577	7	0.00350131	3125220	2.0603e-10	336601	ukb-a-388	rs4722398	T	C	0.135663	Hip circumference || id:ukb-a-388	TRUE	reported	igd
126	0.0146579	7	0.00246003	32971236	2.54941e-09	336601	ukb-a-388	rs12701265	A	G	0.394711	Hip circumference || id:ukb-a-388	TRUE	reported	igd
127	0.016605	7	0.00244532	103416541	1.11918e-11	336601	ukb-a-388	rs12375196	A	C	0.424318	Hip circumference || id:ukb-a-388	TRUE	reported	igd
128	-0.0279324	7	0.00261283	2862542	1.1392e-26	336601	ukb-a-388	rs1182199	A	C	0.305066	Hip circumference || id:ukb-a-388	TRUE	reported	igd
130	-0.0194286	7	0.00331625	76610299	4.67208e-09	336601	ukb-a-388	rs62473743	G	A	0.844273	Hip circumference || id:ukb-a-388	TRUE	reported	igd
131	0.0234509	7	0.0025724	92253972	7.81088e-20	336601	ukb-a-388	rs10269774	A	G	0.323543	Hip circumference || id:ukb-a-388	TRUE	reported	igd
132	0.0204746	7	0.00240761	130459242	1.83696e-17	336601	ukb-a-388	rs34748838	T	C	0.490384	Hip circumference || id:ukb-a-388	TRUE	reported	igd
133	-0.0197938	7	0.00302094	1888054	5.67806e-11	336601	ukb-a-388	rs11766945	A	G	0.20101	Hip circumference || id:ukb-a-388	TRUE	reported	igd
134	0.014219	7	0.00244995	70045941	6.48799e-09	336601	ukb-a-388	rs10237317	G	A	0.416966	Hip circumference || id:ukb-a-388	TRUE	reported	igd
135	0.0144682	7	0.00250216	93206613	7.37514e-09	336601	ukb-a-388	rs982692	C	T	0.361064	Hip circumference || id:ukb-a-388	TRUE	reported	igd
136	0.0181559	7	0.00252278	150668070	6.17874e-13	336601	ukb-a-388	rs10236214	T	C	0.641403	Hip circumference || id:ukb-a-388	TRUE	reported	igd
137	-0.0186937	8	0.00285757	95359638	6.08555e-11	336601	ukb-a-388	rs12680342	G	T	0.229104	Hip circumference || id:ukb-a-388	TRUE	reported	igd
138	-0.0239918	8	0.00357594	57122215	1.95975e-11	336601	ukb-a-388	rs72656010	C	T	0.130834	Hip circumference || id:ukb-a-388	TRUE	reported	igd
139	0.0204889	8	0.00242571	77226919	3.01231e-17	336601	ukb-a-388	rs10100245	A	G	0.56644	Hip circumference || id:ukb-a-388	TRUE	reported	igd
140	-0.0157612	8	0.00282326	120711548	2.37077e-08	336601	ukb-a-388	rs113364497	T	C	0.251339	Hip circumference || id:ukb-a-388	TRUE	reported	igd
141	0.0177343	8	0.00240615	126482077	1.7053e-13	336601	ukb-a-388	rs2954021	G	A	0.505955	Hip circumference || id:ukb-a-388	TRUE	reported	igd
142	-0.0176853	8	0.00320267	130743726	3.35305e-08	336601	ukb-a-388	rs6470771	C	A	0.169228	Hip circumference || id:ukb-a-388	TRUE	reported	igd
143	-0.0182603	8	0.0024579	135613624	1.09471e-13	336601	ukb-a-388	rs894347	G	A	0.395256	Hip circumference || id:ukb-a-388	TRUE	reported	igd
144	-0.0155086	8	0.00244837	10665444	2.38825e-10	336601	ukb-a-388	rs6601527	A	C	0.587819	Hip circumference || id:ukb-a-388	TRUE	reported	igd
145	-0.0206355	8	0.00309464	23384611	2.59478e-11	336601	ukb-a-388	rs4872142	G	C	0.186024	Hip circumference || id:ukb-a-388	TRUE	reported	igd
146	0.0162422	8	0.00288595	62053567	1.82415e-08	336601	ukb-a-388	rs10103997	G	C	0.224691	Hip circumference || id:ukb-a-388	TRUE	reported	igd
147	-0.0157479	8	0.00243238	64702385	9.54113e-11	336601	ukb-a-388	rs13264909	T	A	0.428275	Hip circumference || id:ukb-a-388	TRUE	reported	igd
148	-0.0404537	8	0.00670288	128115752	1.58866e-09	336601	ukb-a-388	rs6999725	T	C	0.0332415	Hip circumference || id:ukb-a-388	TRUE	reported	igd
149	0.0150887	8	0.00243191	144876159	5.49402e-10	336601	ukb-a-388	rs7460093	A	G	0.535506	Hip circumference || id:ukb-a-388	TRUE	reported	igd
150	-0.0226011	8	0.00266783	73449940	2.42773e-17	336601	ukb-a-388	rs7845090	A	G	0.711116	Hip circumference || id:ukb-a-388	TRUE	reported	igd
151	-0.0213899	8	0.00252036	116661874	2.13157e-17	336601	ukb-a-388	rs2737250	G	A	0.351466	Hip circumference || id:ukb-a-388	TRUE	reported	igd
152	-0.0154182	9	0.00251451	16739763	8.70362e-10	336601	ukb-a-388	rs10756798	T	C	0.645026	Hip circumference || id:ukb-a-388	TRUE	reported	igd
153	0.0183313	9	0.00257954	103061366	1.19316e-12	336601	ukb-a-388	rs10118701	G	A	0.317387	Hip circumference || id:ukb-a-388	TRUE	reported	igd
154	0.0253898	9	0.00388572	98225056	6.40767e-11	336601	ukb-a-388	rs28377268	T	G	0.107895	Hip circumference || id:ukb-a-388	TRUE	reported	igd
155	-0.0162227	9	0.00270056	94186973	1.88995e-09	336601	ukb-a-388	rs10820852	A	C	0.274338	Hip circumference || id:ukb-a-388	TRUE	reported	igd
156	-0.0222453	9	0.0039494	124432393	1.77672e-08	336601	ukb-a-388	rs4297095	A	G	0.107999	Hip circumference || id:ukb-a-388	TRUE	reported	igd
157	-0.0177033	9	0.00246644	15846112	7.10559e-13	336601	ukb-a-388	rs4741546	T	C	0.39735	Hip circumference || id:ukb-a-388	TRUE	reported	igd
158	0.0205165	9	0.00256585	28414625	1.28944e-15	336601	ukb-a-388	rs17770336	T	C	0.323821	Hip circumference || id:ukb-a-388	TRUE	reported	igd
159	0.0155066	10	0.00256762	126728286	1.54971e-09	336601	ukb-a-388	rs11245480	G	C	0.324736	Hip circumference || id:ukb-a-388	TRUE	reported	igd
160	0.0156277	10	0.00255052	16750129	8.94994e-10	336601	ukb-a-388	rs7893571	T	G	0.663421	Hip circumference || id:ukb-a-388	TRUE	reported	igd
161	-0.0149948	10	0.00257352	76617857	5.66291e-09	336601	ukb-a-388	rs12254441	T	C	0.372835	Hip circumference || id:ukb-a-388	TRUE	reported	igd
162	0.0160261	10	0.00242185	102635475	3.66269e-11	336601	ukb-a-388	rs10883553	A	C	0.44653	Hip circumference || id:ukb-a-388	TRUE	reported	igd
163	-0.0151806	10	0.00266693	77295957	1.25551e-08	336601	ukb-a-388	rs9415106	A	G	0.715463	Hip circumference || id:ukb-a-388	TRUE	reported	igd
164	0.0155046	10	0.00253466	104635344	9.54333e-10	336601	ukb-a-388	rs12765337	C	G	0.34345	Hip circumference || id:ukb-a-388	TRUE	reported	igd
165	-0.0137936	10	0.0024247	134007008	1.28056e-08	336601	ukb-a-388	rs7915723	A	C	0.558756	Hip circumference || id:ukb-a-388	TRUE	reported	igd
166	0.0226272	10	0.00255912	21829162	9.46673e-19	336601	ukb-a-388	rs12779865	C	T	0.330464	Hip circumference || id:ukb-a-388	TRUE	reported	igd
167	0.0188359	10	0.00242211	99778226	7.46793e-15	336601	ukb-a-388	rs2439823	G	A	0.547705	Hip circumference || id:ukb-a-388	TRUE	reported	igd
168	-0.0208428	10	0.00241636	114768783	6.39735e-18	336601	ukb-a-388	rs6585201	A	G	0.454171	Hip circumference || id:ukb-a-388	TRUE	reported	igd
169	0.0180027	10	0.00275957	125220036	6.8691e-11	336601	ukb-a-388	rs845084	A	G	0.257551	Hip circumference || id:ukb-a-388	TRUE	reported	igd
170	0.0265356	10	0.00462325	34019293	9.49839e-09	336601	ukb-a-388	rs79969674	T	C	0.0737087	Hip circumference || id:ukb-a-388	TRUE	reported	igd
171	0.0145648	10	0.00243391	88030441	2.17791e-09	336601	ukb-a-388	rs10887571	T	C	0.452774	Hip circumference || id:ukb-a-388	TRUE	reported	igd
172	0.019971	11	0.00244272	47529947	2.95121e-16	336601	ukb-a-388	rs7124681	A	C	0.408057	Hip circumference || id:ukb-a-388	TRUE	reported	igd
173	-0.0406467	11	0.00498534	66649527	3.55468e-16	336601	ukb-a-388	rs35099456	C	G	0.0638392	Hip circumference || id:ukb-a-388	TRUE	reported	igd
174	-0.0139118	11	0.00247623	69449076	1.93183e-08	336601	ukb-a-388	rs667515	C	G	0.386122	Hip circumference || id:ukb-a-388	TRUE	reported	igd
175	0.0163764	11	0.00286336	133712682	1.07051e-08	336601	ukb-a-388	rs2187449	A	G	0.766731	Hip circumference || id:ukb-a-388	TRUE	reported	igd
176	0.0186124	11	0.0029418	134611807	2.50478e-10	336601	ukb-a-388	rs7930275	T	C	0.221254	Hip circumference || id:ukb-a-388	TRUE	reported	igd
177	0.0314539	11	0.002604	27728102	1.38484e-33	336601	ukb-a-388	rs11030119	A	G	0.308813	Hip circumference || id:ukb-a-388	TRUE	reported	igd
178	-0.0185191	11	0.00285874	30233493	9.30251e-11	336601	ukb-a-388	rs12805742	T	C	0.229669	Hip circumference || id:ukb-a-388	TRUE	reported	igd
179	-0.0637486	11	0.010272	823586	5.44014e-10	336601	ukb-a-388	rs140201358	G	C	0.0138761	Hip circumference || id:ukb-a-388	TRUE	reported	igd
180	-0.0199228	11	0.00338136	120186190	3.82023e-09	336601	ukb-a-388	rs17245511	A	G	0.149038	Hip circumference || id:ukb-a-388	TRUE	reported	igd
181	0.0306898	11	0.00389923	14322359	3.5359e-15	336601	ukb-a-388	rs74749286	A	G	0.107858	Hip circumference || id:ukb-a-388	TRUE	reported	igd
182	0.0218983	11	0.00258946	43696917	2.76121e-17	336601	ukb-a-388	rs7116641	G	T	0.316797	Hip circumference || id:ukb-a-388	TRUE	reported	igd
183	0.0170127	11	0.00265128	64100776	1.39367e-10	336601	ukb-a-388	rs1662185	G	A	0.709031	Hip circumference || id:ukb-a-388	TRUE	reported	igd
184	0.0213623	12	0.00294561	991306	4.10677e-13	336601	ukb-a-388	rs55726687	A	G	0.211138	Hip circumference || id:ukb-a-388	TRUE	reported	igd
185	0.0159752	12	0.00283175	110697965	1.68729e-08	336601	ukb-a-388	rs12300276	A	G	0.236983	Hip circumference || id:ukb-a-388	TRUE	reported	igd
186	-0.0522646	12	0.00433365	123024476	1.74181e-33	336601	ukb-a-388	rs147730268	T	G	0.0905299	Hip circumference || id:ukb-a-388	TRUE	reported	igd
187	0.0248529	12	0.00247489	50263148	1.00392e-23	336601	ukb-a-388	rs7132908	A	G	0.38392	Hip circumference || id:ukb-a-388	TRUE	reported	igd
188	-0.0149999	12	0.00245372	66346624	9.77958e-10	336601	ukb-a-388	rs1979440	C	T	0.401994	Hip circumference || id:ukb-a-388	TRUE	reported	igd
189	-0.0156389	12	0.0026263	97928437	2.60783e-09	336601	ukb-a-388	rs11109097	T	C	0.696884	Hip circumference || id:ukb-a-388	TRUE	reported	igd
190	0.018078	12	0.00245987	112200150	1.99894e-13	336601	ukb-a-388	rs2013002	C	T	0.586929	Hip circumference || id:ukb-a-388	TRUE	reported	igd
191	-0.0170115	12	0.00244603	122617989	3.53834e-12	336601	ukb-a-388	rs7978353	G	A	0.404841	Hip circumference || id:ukb-a-388	TRUE	reported	igd
192	-0.022999	12	0.0025863	124580119	5.99653e-19	336601	ukb-a-388	rs1964599	T	C	0.343712	Hip circumference || id:ukb-a-388	TRUE	reported	igd
193	0.0154797	12	0.00261008	133374682	3.0187e-09	336601	ukb-a-388	rs882378	C	A	0.309371	Hip circumference || id:ukb-a-388	TRUE	reported	igd
194	0.0962201	12	0.00932168	4384844	5.64157e-25	336601	ukb-a-388	rs76895963	G	T	0.0192794	Hip circumference || id:ukb-a-388	TRUE	reported	igd
195	0.0359219	12	0.00606978	4521511	3.25889e-09	336601	ukb-a-388	rs78470967	A	T	0.0427982	Hip circumference || id:ukb-a-388	TRUE	reported	igd
196	0.0133122	12	0.0024078	41887940	3.22664e-08	336601	ukb-a-388	rs1458156	T	C	0.488264	Hip circumference || id:ukb-a-388	TRUE	reported	igd
197	-0.0154525	12	0.00240837	97792787	1.3992e-10	336601	ukb-a-388	rs10777859	G	A	0.528741	Hip circumference || id:ukb-a-388	TRUE	reported	igd
198	-0.0187741	12	0.00276939	103706754	1.21088e-11	336601	ukb-a-388	rs6539064	G	C	0.252922	Hip circumference || id:ukb-a-388	TRUE	reported	igd
199	-0.0214884	12	0.00291524	26457650	1.69668e-13	336601	ukb-a-388	rs2129869	T	A	0.218472	Hip circumference || id:ukb-a-388	TRUE	reported	igd
200	0.0137469	12	0.00246483	46763686	2.4454e-08	336601	ukb-a-388	rs2897968	A	G	0.605482	Hip circumference || id:ukb-a-388	TRUE	reported	igd
201	-0.0164706	12	0.00280141	90148404	4.12164e-09	336601	ukb-a-388	rs7957774	T	G	0.244199	Hip circumference || id:ukb-a-388	TRUE	reported	igd
202	0.0176296	13	0.00254397	28012527	4.21794e-12	336601	ukb-a-388	rs9512696	G	A	0.662081	Hip circumference || id:ukb-a-388	TRUE	reported	igd
203	-0.0150587	13	0.00243194	111984244	5.9447e-10	336601	ukb-a-388	rs2479958	G	A	0.515151	Hip circumference || id:ukb-a-388	TRUE	reported	igd
204	0.0791573	13	0.00891062	50655989	6.51028e-19	336601	ukb-a-388	rs41284816	T	G	0.0199037	Hip circumference || id:ukb-a-388	TRUE	reported	igd
205	0.0151117	13	0.00244173	97047020	6.06373e-10	336601	ukb-a-388	rs12877270	A	G	0.43845	Hip circumference || id:ukb-a-388	TRUE	reported	igd
206	0.0162648	13	0.0029811	54453811	4.87405e-08	336601	ukb-a-388	rs7982447	C	T	0.206408	Hip circumference || id:ukb-a-388	TRUE	reported	igd
207	0.0168087	13	0.00249936	79580919	1.7559e-11	336601	ukb-a-388	rs1441264	A	G	0.591866	Hip circumference || id:ukb-a-388	TRUE	reported	igd
208	-0.0181298	13	0.00311049	59280705	5.59461e-09	336601	ukb-a-388	rs11839227	C	T	0.184019	Hip circumference || id:ukb-a-388	TRUE	reported	igd
209	0.0244818	14	0.00289895	79943606	3.0507e-17	336601	ukb-a-388	rs28479795	T	C	0.222306	Hip circumference || id:ukb-a-388	TRUE	reported	igd
210	0.0234272	14	0.0026491	91513029	9.3261e-19	336601	ukb-a-388	rs1285997	G	C	0.708593	Hip circumference || id:ukb-a-388	TRUE	reported	igd
211	-0.0175828	14	0.00254731	103246470	5.11918e-12	336601	ukb-a-388	rs3803286	G	A	0.666379	Hip circumference || id:ukb-a-388	TRUE	reported	igd
212	-0.016411	14	0.00270853	35864990	1.3712e-09	336601	ukb-a-388	rs8011368	T	C	0.724445	Hip circumference || id:ukb-a-388	TRUE	reported	igd
213	-0.0191353	14	0.00248689	61021891	1.42495e-14	336601	ukb-a-388	rs1955695	G	A	0.624871	Hip circumference || id:ukb-a-388	TRUE	reported	igd
214	0.0204335	14	0.0025066	94023972	3.59584e-16	336601	ukb-a-388	rs6575340	A	G	0.637416	Hip circumference || id:ukb-a-388	TRUE	reported	igd
215	-0.0207023	14	0.00279459	29681138	1.28529e-13	336601	ukb-a-388	rs9788550	C	G	0.24752	Hip circumference || id:ukb-a-388	TRUE	reported	igd
216	-0.0162565	14	0.00277916	23814569	4.93753e-09	336601	ukb-a-388	rs4982753	T	C	0.25634	Hip circumference || id:ukb-a-388	TRUE	reported	igd
217	0.0154765	14	0.00242117	33303540	1.63761e-10	336601	ukb-a-388	rs12883788	T	C	0.459307	Hip circumference || id:ukb-a-388	TRUE	reported	igd
219	-0.0159056	14	0.00265409	101155536	2.06381e-09	336601	ukb-a-388	rs7145337	T	C	0.710227	Hip circumference || id:ukb-a-388	TRUE	reported	igd
220	0.0164338	14	0.00284639	62375432	7.76837e-09	336601	ukb-a-388	rs9323375	A	T	0.232005	Hip circumference || id:ukb-a-388	TRUE	reported	igd
221	-0.0165941	15	0.00262638	80989172	2.64893e-10	336601	ukb-a-388	rs34769775	T	C	0.297863	Hip circumference || id:ukb-a-388	TRUE	reported	igd
222	0.0325725	15	0.00514563	67457698	2.45273e-10	336601	ukb-a-388	rs35874463	G	A	0.057733	Hip circumference || id:ukb-a-388	TRUE	reported	igd
223	0.0157972	15	0.00241641	99492313	6.26614e-11	336601	ukb-a-388	rs2715439	T	C	0.545383	Hip circumference || id:ukb-a-388	TRUE	reported	igd
224	0.0170942	15	0.00270872	31680016	2.77939e-10	336601	ukb-a-388	rs8042404	A	G	0.270723	Hip circumference || id:ukb-a-388	TRUE	reported	igd
225	0.0148049	15	0.00240753	51517597	7.78718e-10	336601	ukb-a-388	rs8023263	T	G	0.528664	Hip circumference || id:ukb-a-388	TRUE	reported	igd
226	-0.0201543	15	0.002508	68080886	9.31322e-16	336601	ukb-a-388	rs4776970	T	A	0.35707	Hip circumference || id:ukb-a-388	TRUE	reported	igd
227	0.0191721	15	0.00284958	73082240	1.72227e-11	336601	ukb-a-388	rs4777541	T	C	0.765041	Hip circumference || id:ukb-a-388	TRUE	reported	igd
228	0.0202544	15	0.00258511	84471636	4.70111e-15	336601	ukb-a-388	rs4843158	C	G	0.683275	Hip circumference || id:ukb-a-388	TRUE	reported	igd
229	0.0149488	15	0.00257511	99226148	6.43888e-09	336601	ukb-a-388	rs4966012	G	C	0.67709	Hip circumference || id:ukb-a-388	TRUE	reported	igd
230	-0.0239707	16	0.00313212	2175373	1.96562e-14	336601	ukb-a-388	rs13333747	C	T	0.181958	Hip circumference || id:ukb-a-388	TRUE	reported	igd
231	0.027011	16	0.00248095	4015729	1.33814e-27	336601	ukb-a-388	rs879620	T	C	0.615276	Hip circumference || id:ukb-a-388	TRUE	reported	igd
232	0.0153191	16	0.00240871	70285901	2.02134e-10	336601	ukb-a-388	rs4985407	G	A	0.497375	Hip circumference || id:ukb-a-388	TRUE	reported	igd
233	0.0322128	16	0.00245225	28868962	2.09363e-39	336601	ukb-a-388	rs62037365	G	C	0.402132	Hip circumference || id:ukb-a-388	TRUE	reported	igd
234	0.0610681	16	0.00245004	53806453	5.26017e-137	336601	ukb-a-388	rs56094641	G	A	0.403318	Hip circumference || id:ukb-a-388	TRUE	reported	igd
235	-0.0161379	16	0.00252054	407604	1.52975e-10	336601	ukb-a-388	rs11862944	C	A	0.355477	Hip circumference || id:ukb-a-388	TRUE	reported	igd
236	-0.0150251	16	0.00271243	82448195	3.03816e-08	336601	ukb-a-388	rs11150461	G	C	0.728215	Hip circumference || id:ukb-a-388	TRUE	reported	igd
237	0.020294	16	0.00266649	2265071	2.73212e-14	336601	ukb-a-388	rs25849	G	C	0.287233	Hip circumference || id:ukb-a-388	TRUE	reported	igd
238	0.0295957	16	0.00241926	29954654	2.09652e-34	336601	ukb-a-388	rs4402589	G	T	0.55278	Hip circumference || id:ukb-a-388	TRUE	reported	igd
239	-0.0164136	16	0.00247121	30881299	3.10027e-11	336601	ukb-a-388	rs12920259	A	G	0.611978	Hip circumference || id:ukb-a-388	TRUE	reported	igd
240	0.0144062	16	0.00260593	51841046	3.23691e-08	336601	ukb-a-388	rs35057083	T	C	0.687451	Hip circumference || id:ukb-a-388	TRUE	reported	igd
241	0.0183289	16	0.00261408	53517242	2.36102e-12	336601	ukb-a-388	rs72801854	A	G	0.302495	Hip circumference || id:ukb-a-388	TRUE	reported	igd
242	-0.015681	16	0.00248428	72996162	2.75645e-10	336601	ukb-a-388	rs756717	A	G	0.398859	Hip circumference || id:ukb-a-388	TRUE	reported	igd
243	-0.0170889	17	0.0024225	407402	1.7386e-12	336601	ukb-a-388	rs10153248	G	A	0.4443	Hip circumference || id:ukb-a-388	TRUE	reported	igd
244	0.0238057	17	0.00303824	65837235	4.68813e-15	336601	ukb-a-388	rs58551145	G	A	0.194864	Hip circumference || id:ukb-a-388	TRUE	reported	igd
245	-0.01902	17	0.00246888	71124903	1.32343e-14	336601	ukb-a-388	rs6501601	A	G	0.381717	Hip circumference || id:ukb-a-388	TRUE	reported	igd
246	-0.0176334	17	0.00248153	29723000	1.19812e-12	336601	ukb-a-388	rs731758	G	C	0.615988	Hip circumference || id:ukb-a-388	TRUE	reported	igd
247	-0.01458	17	0.00243911	32237258	2.2671e-09	336601	ukb-a-388	rs7226064	G	A	0.42943	Hip circumference || id:ukb-a-388	TRUE	reported	igd
248	-0.027819	17	0.00334073	1824305	8.30615e-17	336601	ukb-a-388	rs4790292	A	C	0.154083	Hip circumference || id:ukb-a-388	TRUE	reported	igd
249	0.0151967	17	0.00241335	7101292	3.03928e-10	336601	ukb-a-388	rs3826408	T	C	0.457214	Hip circumference || id:ukb-a-388	TRUE	reported	igd
250	0.0183151	17	0.00240892	68420598	2.90068e-14	336601	ukb-a-388	rs1396513	T	C	0.513771	Hip circumference || id:ukb-a-388	TRUE	reported	igd
251	0.0159582	17	0.00281683	17409709	1.46903e-08	336601	ukb-a-388	rs1918249	A	T	0.759741	Hip circumference || id:ukb-a-388	TRUE	reported	igd
252	0.0327216	17	0.00479193	46270606	8.59607e-12	336601	ukb-a-388	rs113866544	C	T	0.0676841	Hip circumference || id:ukb-a-388	TRUE	reported	igd
253	-0.0174748	17	0.00276456	49383659	2.60202e-10	336601	ukb-a-388	rs4794222	G	A	0.744285	Hip circumference || id:ukb-a-388	TRUE	reported	igd
254	0.0183373	17	0.00294765	52931737	4.94686e-10	336601	ukb-a-388	rs56288810	G	A	0.213892	Hip circumference || id:ukb-a-388	TRUE	reported	igd
255	-0.016777	17	0.0024229	78562434	4.38733e-12	336601	ukb-a-388	rs8064502	A	C	0.438828	Hip circumference || id:ukb-a-388	TRUE	reported	igd
256	-0.021172	18	0.00240567	21126952	1.36333e-18	336601	ukb-a-388	rs1618725	T	C	0.496237	Hip circumference || id:ukb-a-388	TRUE	reported	igd
257	-0.0164671	18	0.00265273	42606091	5.38667e-10	336601	ukb-a-388	rs9967367	T	C	0.294724	Hip circumference || id:ukb-a-388	TRUE	reported	igd
258	-0.036841	18	0.004358	58048295	2.834e-17	336601	ukb-a-388	rs57636386	C	T	0.0834151	Hip circumference || id:ukb-a-388	TRUE	reported	igd
259	0.0131918	18	0.00241734	31259579	4.84161e-08	336601	ukb-a-388	rs12607512	G	A	0.448226	Hip circumference || id:ukb-a-388	TRUE	reported	igd
260	0.0496794	18	0.00283765	57829135	1.35301e-68	336601	ukb-a-388	rs6567160	C	T	0.234055	Hip circumference || id:ukb-a-388	TRUE	reported	igd
261	0.0212081	18	0.00347746	1840658	1.07026e-09	336601	ukb-a-388	rs7238896	G	A	0.140717	Hip circumference || id:ukb-a-388	TRUE	reported	igd
262	0.015224	18	0.002547	2846812	2.27175e-09	336601	ukb-a-388	rs11664106	T	A	0.37356	Hip circumference || id:ukb-a-388	TRUE	reported	igd
263	0.0177427	19	0.00243123	1854151	2.93089e-13	336601	ukb-a-388	rs12972720	C	G	0.535073	Hip circumference || id:ukb-a-388	TRUE	reported	igd
264	0.0194082	19	0.0025688	30305684	4.18794e-14	336601	ukb-a-388	rs3218036	A	G	0.326917	Hip circumference || id:ukb-a-388	TRUE	reported	igd
265	0.0181856	19	0.00270443	34019685	1.76604e-11	336601	ukb-a-388	rs11882409	A	C	0.286356	Hip circumference || id:ukb-a-388	TRUE	reported	igd
266	0.0316845	19	0.00551034	45426792	8.93079e-09	336601	ukb-a-388	rs141622900	A	G	0.0520464	Hip circumference || id:ukb-a-388	TRUE	reported	igd
267	0.0147072	19	0.00243691	18217147	1.58957e-09	336601	ukb-a-388	rs273505	C	T	0.419906	Hip circumference || id:ukb-a-388	TRUE	reported	igd
268	-0.0166254	19	0.00240995	18834514	5.25896e-12	336601	ukb-a-388	rs10404726	T	C	0.466784	Hip circumference || id:ukb-a-388	TRUE	reported	igd
269	0.023107	19	0.0025705	47569003	2.50035e-19	336601	ukb-a-388	rs3810291	A	G	0.677478	Hip circumference || id:ukb-a-388	TRUE	reported	igd
270	-0.013948	19	0.00240776	49239200	6.92309e-09	336601	ukb-a-388	rs1231281	A	G	0.499107	Hip circumference || id:ukb-a-388	TRUE	reported	igd
271	0.0154229	19	0.00275189	7183926	2.0904e-08	336601	ukb-a-388	rs34013042	T	C	0.25764	Hip circumference || id:ukb-a-388	TRUE	reported	igd
272	-0.0133714	20	0.00241122	17323424	2.93346e-08	336601	ukb-a-388	rs6080646	A	G	0.497263	Hip circumference || id:ukb-a-388	TRUE	reported	igd
273	-0.0211475	20	0.00275032	32333181	1.48559e-14	336601	ukb-a-388	rs7274811	T	G	0.258106	Hip circumference || id:ukb-a-388	TRUE	reported	igd
274	-0.0274278	20	0.00453926	51784702	1.52037e-09	336601	ukb-a-388	rs1293395	T	G	0.0763614	Hip circumference || id:ukb-a-388	TRUE	reported	igd
275	0.0281276	20	0.00244924	34025756	1.60435e-30	336601	ukb-a-388	rs143384	G	A	0.402796	Hip circumference || id:ukb-a-388	TRUE	reported	igd
276	-0.0208582	20	0.00248544	45529571	4.79181e-17	336601	ukb-a-388	rs2236519	A	G	0.377142	Hip circumference || id:ukb-a-388	TRUE	reported	igd
277	-0.0198726	20	0.00307086	50916512	9.72747e-11	336601	ukb-a-388	rs55650227	C	G	0.189502	Hip circumference || id:ukb-a-388	TRUE	reported	igd
278	-0.017084	20	0.00299536	61560004	1.17482e-08	336601	ukb-a-388	rs3746759	G	T	0.20232	Hip circumference || id:ukb-a-388	TRUE	reported	igd
279	-0.0337871	20	0.00552551	62567684	9.68077e-10	336601	ukb-a-388	rs55886426	G	C	0.0554317	Hip circumference || id:ukb-a-388	TRUE	reported	igd
280	0.0159821	20	0.00240831	32544327	3.22255e-11	336601	ukb-a-388	rs6142059	C	T	0.493529	Hip circumference || id:ukb-a-388	TRUE	reported	igd
281	0.0150007	21	0.00255038	40290503	4.06359e-09	336601	ukb-a-388	rs8133137	G	A	0.665976	Hip circumference || id:ukb-a-388	TRUE	reported	igd
282	-0.034453	21	0.0053139	46488959	8.97016e-11	336601	ukb-a-388	rs76040172	A	G	0.0544397	Hip circumference || id:ukb-a-388	TRUE	reported	igd
283	-0.018209	21	0.00313296	17403074	6.17604e-09	336601	ukb-a-388	rs60984707	T	C	0.182885	Hip circumference || id:ukb-a-388	TRUE	reported	igd
284	0.0146128	22	0.0025195	35703366	6.64186e-09	336601	ukb-a-388	rs138767	C	T	0.651133	Hip circumference || id:ukb-a-388	TRUE	reported	igd
285	0.0148474	22	0.00241868	39665395	8.33221e-10	336601	ukb-a-388	rs1569497	G	A	0.440769	Hip circumference || id:ukb-a-388	TRUE	reported	igd

## Sheet: S4-Waist-to-hip ratio
	pval.exposure	pos.exposure	se.exposure	beta.exposure	samplesize.exposure	chr.exposure	id.exposure	SNP	effect_allele.exposure	other_allele.exposure	eaf.exposure	exposure	mr_keep.exposure	pval_origin.exposure	data_source.exposure
1	1.09999e-08	172346548	0.0033	-0.019	212094	1	ieu-a-73	rs1011731	A	G	0.5417	Waist-to-hip ratio || id:ieu-a-73	TRUE	reported	igd
2	1.69981e-12	219653101	0.0044	0.031	144590	1	ieu-a-73	rs1563355	C	T	0.6864	Waist-to-hip ratio || id:ieu-a-73	TRUE	reported	igd
3	1.10002e-12	119549418	0.0038	0.027	212176	1	ieu-a-73	rs2765539	T	C	0.7083	Waist-to-hip ratio || id:ieu-a-73	TRUE	reported	igd
4	4.20001e-09	58792377	0.0033	-0.02	212102	2	ieu-a-73	rs929641	G	A	0.3833	Waist-to-hip ratio || id:ieu-a-73	TRUE	reported	igd
5	1.6e-09	165528624	0.0034	-0.021	211920	2	ieu-a-73	rs1128249	T	G	0.4417	Waist-to-hip ratio || id:ieu-a-73	TRUE	reported	igd
6	1e-12	188115398	0.0033	-0.024	212086	2	ieu-a-73	rs1569135	G	A	0.4667	Waist-to-hip ratio || id:ieu-a-73	TRUE	reported	igd
7	2.39999e-08	12334416	0.0033	0.019	212109	3	ieu-a-73	rs2972164	C	T	0.5	Waist-to-hip ratio || id:ieu-a-73	TRUE	reported	igd
8	3.50026e-11	156797609	0.0035	-0.023	211586	3	ieu-a-73	rs17451107	C	T	0.375	Waist-to-hip ratio || id:ieu-a-73	TRUE	reported	igd
9	2.80001e-10	64701146	0.0036	-0.023	212062	3	ieu-a-73	rs9860730	G	A	0.2333	Waist-to-hip ratio || id:ieu-a-73	TRUE	reported	igd
10	6.00067e-12	55806751	0.0038	-0.026	212101	5	ieu-a-73	rs459193	G	A	0.7833	Waist-to-hip ratio || id:ieu-a-73	TRUE	reported	igd
11	4e-08	50911091	0.0044	0.024	212199	6	ieu-a-73	rs4715213	T	C	0.1	Waist-to-hip ratio || id:ieu-a-73	TRUE	reported	igd
12	4.90004e-30	127452639	0.0033	0.038	211988	6	ieu-a-73	rs9491696	G	C	0.525	Waist-to-hip ratio || id:ieu-a-73	TRUE	reported	igd
13	5.00035e-15	43757896	0.0037	0.029	193299	6	ieu-a-73	rs998584	A	C	0.475	Waist-to-hip ratio || id:ieu-a-73	TRUE	reported	igd
14	6.89922e-14	6743149	0.0034	0.025	212054	6	ieu-a-73	rs1294421	G	T	0.6	Waist-to-hip ratio || id:ieu-a-73	TRUE	reported	igd
15	1.6e-10	25858614	0.0042	0.027	212151	7	ieu-a-73	rs10245353	A	C	0.1833	Waist-to-hip ratio || id:ieu-a-73	TRUE	reported	igd
16	3.2e-10	72492238	0.0064	0.04	212028	8	ieu-a-73	rs12549058	G	T	0.0583	Waist-to-hip ratio || id:ieu-a-73	TRUE	reported	igd
17	7.59994e-09	8658485	0.0034	0.02	212152	11	ieu-a-73	rs4929927	G	A	0.725	Waist-to-hip ratio || id:ieu-a-73	TRUE	reported	igd
18	7.00003e-13	54349773	0.0049	-0.035	212143	12	ieu-a-73	rs10783615	A	G	0.8667	Waist-to-hip ratio || id:ieu-a-73	TRUE	reported	igd
19	6.29941e-12	26487283	0.0037	0.025	212159	12	ieu-a-73	rs11048470	T	G	0.2333	Waist-to-hip ratio || id:ieu-a-73	TRUE	reported	igd
20	7.29995e-09	124399550	0.0049	-0.028	212175	12	ieu-a-73	rs1316952	C	T	0.1167	Waist-to-hip ratio || id:ieu-a-73	TRUE	reported	igd
21	2.99999e-08	79939993	0.0041	0.023	208422	14	ieu-a-73	rs17109256	A	G	0.275	Waist-to-hip ratio || id:ieu-a-73	TRUE	reported	igd
22	7.59994e-09	67033151	0.0037	0.021	210387	15	ieu-a-73	rs1440372	C	T	0.7417	Waist-to-hip ratio || id:ieu-a-73	TRUE	reported	igd
23	1.29987e-38	53809247	0.0033	0.043	211970	16	ieu-a-73	rs1121980	A	G	0.475	Waist-to-hip ratio || id:ieu-a-73	TRUE	reported	igd
24	3.09999e-08	21284223	0.0037	0.021	198799	17	ieu-a-73	rs4640244	G	A	0.375	Waist-to-hip ratio || id:ieu-a-73	TRUE	reported	igd
25	2.70023e-11	57876227	0.0038	0.025	212104	18	ieu-a-73	rs11663816	C	T	0.3167	Waist-to-hip ratio || id:ieu-a-73	TRUE	reported	igd
26	4.30002e-09	46202172	0.0045	-0.026	199713	19	ieu-a-73	rs2287019	T	C	0.15	Waist-to-hip ratio || id:ieu-a-73	TRUE	reported	igd
27	4.00037e-11	33893008	0.0034	0.022	212009	19	ieu-a-73	rs3786897	G	A	0.4083	Waist-to-hip ratio || id:ieu-a-73	TRUE	reported	igd
28	1.6e-08	50981945	0.0037	-0.021	212159	20	ieu-a-73	rs16996700	C	T	0.3	Waist-to-hip ratio || id:ieu-a-73	TRUE	reported	igd
29	1.2e-09	29450923	0.0034	-0.021	212181	22	ieu-a-73	rs2179129	G	A	0.45	Waist-to-hip ratio || id:ieu-a-73	TRUE	reported	igd

## Sheet: S5-WHRadjBMI
	beta.exposure	samplesize.exposure	pos.exposure	chr.exposure	pval.exposure	se.exposure	id.exposure	SNP	effect_allele.exposure	other_allele.exposure	eaf.exposure	exposure	mr_keep.exposure	pval_origin.exposure	data_source.exposure
1	-0.027	203401	172352990	1	4.40048e-15	0.0034	ieu-a-79	rs714515	A	G	0.5417	Waist-to-hip ratio || id:ieu-a-79	TRUE	reported	igd
2	-0.035	209975	219753509	1	5.30029e-21	0.0037	ieu-a-79	rs2820443	C	T	0.3	Waist-to-hip ratio || id:ieu-a-79	TRUE	reported	igd
3	0.024	209874	119497154	1	7.59994e-09	0.0042	ieu-a-79	rs12143789	C	G	0.1583	Waist-to-hip ratio || id:ieu-a-79	TRUE	reported	igd
4	0.031	209808	119574587	1	1.69981e-19	0.0035	ieu-a-79	rs2645294	T	C	0.5345	Waist-to-hip ratio || id:ieu-a-79	TRUE	reported	igd
5	-0.025	207867	154991389	1	7.29995e-10	0.004	ieu-a-79	rs905938	C	T	0.325	Waist-to-hip ratio || id:ieu-a-79	TRUE	reported	igd
6	0.029	206619	66200648	2	1.79999e-09	0.0049	ieu-a-79	rs1385167	G	A	0.1417	Waist-to-hip ratio || id:ieu-a-79	TRUE	reported	igd
7	-0.021	209906	188115398	2	5.60003e-10	0.0034	ieu-a-79	rs1569135	G	A	0.4667	Waist-to-hip ratio || id:ieu-a-79	TRUE	reported	igd
8	-0.028	209414	165528624	2	1.99986e-15	0.0035	ieu-a-79	rs1128249	T	G	0.4417	Waist-to-hip ratio || id:ieu-a-79	TRUE	reported	igd
9	0.024	209921	129334233	3	6.59994e-09	0.0042	ieu-a-79	rs10804591	A	C	0.85	Waist-to-hip ratio || id:ieu-a-79	TRUE	reported	igd
10	0.021	208809	12489342	3	2.39999e-09	0.0035	ieu-a-79	rs17819328	G	T	0.45	Waist-to-hip ratio || id:ieu-a-79	TRUE	reported	igd
11	-0.024	208901	52637486	3	3.19963e-11	0.0036	ieu-a-79	rs2276824	G	C	0.5167	Waist-to-hip ratio || id:ieu-a-79	TRUE	reported	igd
12	-0.035	210055	64700425	3	3.40017e-21	0.0037	ieu-a-79	rs6772129	G	A	0.2417	Waist-to-hip ratio || id:ieu-a-79	TRUE	reported	igd
13	-0.026	207795	156797609	3	1.10002e-12	0.0036	ieu-a-79	rs17451107	C	T	0.375	Waist-to-hip ratio || id:ieu-a-79	TRUE	reported	igd
14	0.018	209925	89713121	4	4.49997e-08	0.0034	ieu-a-79	rs9991328	T	C	0.4833	Waist-to-hip ratio || id:ieu-a-79	TRUE	reported	igd
15	0.023	209941	124066948	4	3.89996e-08	0.0042	ieu-a-79	rs303084	A	G	0.7833	Waist-to-hip ratio || id:ieu-a-79	TRUE	reported	igd
16	-0.026	209952	55806751	5	1.59993e-11	0.0038	ieu-a-79	rs459193	G	A	0.7833	Waist-to-hip ratio || id:ieu-a-79	TRUE	reported	igd
17	0.027	209827	173320815	5	4.70002e-14	0.0036	ieu-a-79	rs7705502	A	G	0.2917	Waist-to-hip ratio || id:ieu-a-79	TRUE	reported	igd
18	0.042	209859	127452116	6	3.59998e-35	0.0034	ieu-a-79	rs1936805	T	C	0.55	Waist-to-hip ratio || id:ieu-a-79	TRUE	reported	igd
19	0.023	208263	32381736	6	4.40048e-11	0.0034	ieu-a-79	rs7759742	A	T	0.525	Waist-to-hip ratio || id:ieu-a-79	TRUE	reported	igd
20	0.043	189620	43757896	6	1.10002e-29	0.0038	ieu-a-79	rs998584	A	C	0.475	Waist-to-hip ratio || id:ieu-a-79	TRUE	reported	igd
21	0.031	209830	6738752	6	1.99986e-18	0.0035	ieu-a-79	rs1294410	C	T	0.625	Waist-to-hip ratio || id:ieu-a-79	TRUE	reported	igd
22	0.035	210008	25858614	7	8.4004e-16	0.0043	ieu-a-79	rs10245353	A	C	0.1833	Waist-to-hip ratio || id:ieu-a-79	TRUE	reported	igd
23	0.027	203826	72514228	8	2.09991e-11	0.004	ieu-a-79	rs12679556	G	T	0.2083	Waist-to-hip ratio || id:ieu-a-79	TRUE	reported	igd
24	0.031	209941	107735920	9	1e-08	0.0054	ieu-a-79	rs10991437	A	C	0.1	Waist-to-hip ratio || id:ieu-a-79	TRUE	reported	igd
25	0.041	198072	63862612	11	4.49997e-08	0.0075	ieu-a-79	rs11231693	A	G	0.0417	Waist-to-hip ratio || id:ieu-a-79	TRUE	reported	igd
26	0.028	206953	54428011	12	2.99985e-14	0.0036	ieu-a-79	rs2071449	A	C	0.325	Waist-to-hip ratio || id:ieu-a-79	TRUE	reported	igd
27	-0.028	209807	124440110	12	1.59993e-15	0.0036	ieu-a-79	rs4765219	A	C	0.375	Waist-to-hip ratio || id:ieu-a-79	TRUE	reported	igd
28	0.032	210023	26471364	12	4.40048e-16	0.004	ieu-a-79	rs10842707	T	C	0.1667	Waist-to-hip ratio || id:ieu-a-79	TRUE	reported	igd
29	0.03	208374	56504598	15	8.79995e-09	0.0053	ieu-a-79	rs8030605	A	G	0.1583	Waist-to-hip ratio || id:ieu-a-79	TRUE	reported	igd
30	-0.026	208255	31708263	15	1.2e-09	0.0043	ieu-a-79	rs8042543	T	C	0.15	Waist-to-hip ratio || id:ieu-a-79	TRUE	reported	igd
31	0.024	207447	67033151	15	1.09999e-10	0.0038	ieu-a-79	rs1440372	C	T	0.7417	Waist-to-hip ratio || id:ieu-a-79	TRUE	reported	igd
32	-0.027	198196	17420199	17	1.39991e-11	0.0039	ieu-a-79	rs4646404	A	G	0.375	Waist-to-hip ratio || id:ieu-a-79	TRUE	reported	igd
33	-0.022	209990	18389135	19	8.79995e-10	0.0036	ieu-a-79	rs12608504	G	A	0.6583	Waist-to-hip ratio || id:ieu-a-79	TRUE	reported	igd
34	-0.035	207418	33824946	19	7.39946e-12	0.0051	ieu-a-79	rs4081724	A	G	0.15	Waist-to-hip ratio || id:ieu-a-79	TRUE	reported	igd
35	-0.022	209435	45558831	20	6.20012e-11	0.0034	ieu-a-79	rs6090583	G	A	0.5667	Waist-to-hip ratio || id:ieu-a-79	TRUE	reported	igd
36	-0.027	209941	6623374	20	3.29989e-14	0.0036	ieu-a-79	rs979012	C	T	0.6417	Waist-to-hip ratio || id:ieu-a-79	TRUE	reported	igd
37	-0.021	207490	33894463	20	5.1e-09	0.0035	ieu-a-79	rs878639	G	A	0.3583	Waist-to-hip ratio || id:ieu-a-79	TRUE	reported	igd
38	-0.025	209454	29449477	22	7.19946e-13	0.0035	ieu-a-79	rs2294239	G	A	0.45	Waist-to-hip ratio || id:ieu-a-79	TRUE	reported	igd

## Sheet: S6-Body fat percentage
	pos.exposure	se.exposure	samplesize.exposure	beta.exposure	chr.exposure	pval.exposure	id.exposure	SNP	effect_allele.exposure	other_allele.exposure	eaf.exposure	exposure	mr_keep.exposure	pval_origin.exposure	data_source.exposure
1	23313353	0.00206635	454633	-0.0130789	1	2.5e-10	ukb-b-8909	rs10799778	G	T	0.833671	Body fat percentage || id:ukb-b-8909	TRUE	reported	igd
2	110154688	0.00485686	454633	0.0474389	1	1.59993e-22	ukb-b-8909	rs17024393	C	T	0.025909	Body fat percentage || id:ukb-b-8909	TRUE	reported	igd
3	149906413	0.00156672	454633	0.018328	1	1.29987e-31	ukb-b-8909	rs11205303	C	T	0.406646	Body fat percentage || id:ukb-b-8909	TRUE	reported	igd
4	155172725	0.00249206	454633	-0.0177569	1	1e-12	ukb-b-8909	rs35154152	C	T	0.106824	Body fat percentage || id:ukb-b-8909	TRUE	reported	igd
5	174946883	0.00466633	454633	-0.0322259	1	5.00035e-12	ukb-b-8909	rs79518326	A	C	0.02864	Body fat percentage || id:ukb-b-8909	TRUE	reported	igd
6	194969572	0.00159404	454633	-0.00955748	1	2e-09	ukb-b-8909	rs9645335	T	C	0.367818	Body fat percentage || id:ukb-b-8909	TRUE	reported	igd
7	215246432	0.00178122	454633	0.0127442	1	8.4004e-13	ukb-b-8909	rs1377184	T	A	0.748963	Body fat percentage || id:ukb-b-8909	TRUE	reported	igd
8	243533273	0.00220294	454633	-0.0145771	1	3.69999e-11	ukb-b-8909	rs12042959	G	A	0.143917	Body fat percentage || id:ukb-b-8909	TRUE	reported	igd
9	7737099	0.00154844	454633	0.00966112	1	4.39997e-10	ukb-b-8909	rs4908676	G	A	0.457718	Body fat percentage || id:ukb-b-8909	TRUE	reported	igd
10	8445360	0.00162025	454633	-0.0102079	1	2.99999e-10	ukb-b-8909	rs3765971	T	C	0.65847	Body fat percentage || id:ukb-b-8909	TRUE	reported	igd
11	42635359	0.00169742	454633	-0.00950812	1	2.1e-08	ukb-b-8909	rs7535438	A	C	0.290883	Body fat percentage || id:ukb-b-8909	TRUE	reported	igd
13	113128931	0.00190484	454633	-0.0146759	1	1.29987e-14	ukb-b-8909	rs12724928	C	T	0.20486	Body fat percentage || id:ukb-b-8909	TRUE	reported	igd
14	190294726	0.00154941	454633	-0.00909072	1	4.39997e-09	ukb-b-8909	rs815163	C	T	0.563216	Body fat percentage || id:ukb-b-8909	TRUE	reported	igd
15	201800511	0.00162387	454633	0.0136291	1	4.70002e-17	ukb-b-8909	rs2678204	G	T	0.340185	Body fat percentage || id:ukb-b-8909	TRUE	reported	igd
16	11925781	0.00237893	454633	0.0157919	1	3.19963e-11	ukb-b-8909	rs1318408	G	A	0.119506	Body fat percentage || id:ukb-b-8909	TRUE	reported	igd
17	32197257	0.00203896	454633	0.0140143	1	6.29941e-12	ukb-b-8909	rs3766823	A	G	0.172004	Body fat percentage || id:ukb-b-8909	TRUE	reported	igd
18	33355923	0.00192322	454633	-0.0108576	1	1.6e-08	ukb-b-8909	rs1284373	T	C	0.199214	Body fat percentage || id:ukb-b-8909	TRUE	reported	igd
19	49879122	0.0016614	454633	-0.0136932	1	1.69981e-16	ukb-b-8909	rs6693294	G	A	0.688566	Body fat percentage || id:ukb-b-8909	TRUE	reported	igd
20	62570321	0.00155866	454633	-0.0139271	1	4.10015e-19	ukb-b-8909	rs1013293	A	G	0.430286	Body fat percentage || id:ukb-b-8909	TRUE	reported	igd
21	77967507	0.00236585	454633	0.0236276	1	1.69981e-23	ukb-b-8909	rs71658797	A	T	0.120747	Body fat percentage || id:ukb-b-8909	TRUE	reported	igd
22	80812329	0.0016789	454633	0.0105922	1	2.80001e-10	ukb-b-8909	rs6688826	C	T	0.298206	Body fat percentage || id:ukb-b-8909	TRUE	reported	igd
23	203527812	0.00156929	454633	0.0105954	1	1.50003e-11	ukb-b-8909	rs2802774	A	C	0.547302	Body fat percentage || id:ukb-b-8909	TRUE	reported	igd
24	98315893	0.00184627	454633	0.0134145	1	3.69999e-13	ukb-b-8909	rs12072739	G	A	0.224584	Body fat percentage || id:ukb-b-8909	TRUE	reported	igd
25	150615094	0.00157772	454633	-0.0101759	1	1.09999e-10	ukb-b-8909	rs12402939	C	A	0.392363	Body fat percentage || id:ukb-b-8909	TRUE	reported	igd
26	219744138	0.00168127	454633	0.0210728	1	4.90004e-36	ukb-b-8909	rs2785988	A	C	0.297382	Body fat percentage || id:ukb-b-8909	TRUE	reported	igd
27	1538046	0.00169042	454633	-0.0128866	1	2.49977e-14	ukb-b-8909	rs72634814	A	G	0.345475	Body fat percentage || id:ukb-b-8909	TRUE	reported	igd
28	29569645	0.00259576	454633	0.0158823	1	9.40005e-10	ukb-b-8909	rs2640465	G	A	0.902017	Body fat percentage || id:ukb-b-8909	TRUE	reported	igd
29	47690438	0.0015617	454633	0.0117369	1	5.70033e-14	ukb-b-8909	rs2984618	T	G	0.416215	Body fat percentage || id:ukb-b-8909	TRUE	reported	igd
30	66417145	0.00154445	454633	0.010317	1	2.39994e-11	ukb-b-8909	rs11208779	C	G	0.528878	Body fat percentage || id:ukb-b-8909	TRUE	reported	igd
31	96924097	0.00156269	454633	0.0146762	1	5.90065e-21	ukb-b-8909	rs11165643	T	C	0.590144	Body fat percentage || id:ukb-b-8909	TRUE	reported	igd
32	177889480	0.00190436	454633	0.0301643	1	1.69981e-56	ukb-b-8909	rs543874	G	A	0.20527	Body fat percentage || id:ukb-b-8909	TRUE	reported	igd
33	209211968	0.00157945	454633	-0.00965759	1	9.69996e-10	ukb-b-8909	rs11119208	G	A	0.614902	Body fat percentage || id:ukb-b-8909	TRUE	reported	igd
34	230301811	0.00157943	454633	-0.0101571	1	1.29999e-10	ukb-b-8909	rs11122450	G	T	0.611689	Body fat percentage || id:ukb-b-8909	TRUE	reported	igd
35	243922215	0.00573378	454633	0.0322372	1	1.89998e-08	ukb-b-8909	rs76856798	T	C	0.018465	Body fat percentage || id:ukb-b-8909	TRUE	reported	igd
36	16611534	0.00175567	454633	0.00961952	2	4.30002e-08	ukb-b-8909	rs13026103	A	G	0.74098	Body fat percentage || id:ukb-b-8909	TRUE	reported	igd
37	46899742	0.00190234	454633	-0.0150933	2	2.09991e-15	ukb-b-8909	rs1456014	G	A	0.205602	Body fat percentage || id:ukb-b-8909	TRUE	reported	igd
38	69582028	0.0015614	454633	-0.0130723	2	5.70033e-17	ukb-b-8909	rs13408397	T	C	0.411055	Body fat percentage || id:ukb-b-8909	TRUE	reported	igd
39	105962339	0.00230925	454633	0.0126967	2	3.79997e-08	ukb-b-8909	rs6749911	A	G	0.126972	Body fat percentage || id:ukb-b-8909	TRUE	reported	igd
40	147903382	0.00155872	454633	-0.0111228	2	9.60064e-13	ukb-b-8909	rs429343	G	A	0.576575	Body fat percentage || id:ukb-b-8909	TRUE	reported	igd
41	181329491	0.00173398	454633	0.0126532	2	2.90001e-13	ukb-b-8909	rs1453055	A	G	0.273355	Body fat percentage || id:ukb-b-8909	TRUE	reported	igd
42	228980358	0.0016188	454633	0.0123638	2	2.19989e-14	ukb-b-8909	rs10209821	T	C	0.342612	Body fat percentage || id:ukb-b-8909	TRUE	reported	igd
43	422144	0.00359643	454633	-0.0479135	2	1.69981e-40	ukb-b-8909	rs62107261	C	T	0.048327	Body fat percentage || id:ukb-b-8909	TRUE	reported	igd
44	628504	0.00203811	454633	0.028139	2	2.29985e-43	ukb-b-8909	rs6744646	G	A	0.828299	Body fat percentage || id:ukb-b-8909	TRUE	reported	igd
45	25150116	0.00153822	454633	0.0224027	2	4.79954e-48	ukb-b-8909	rs6752378	A	C	0.486256	Body fat percentage || id:ukb-b-8909	TRUE	reported	igd
46	27039792	0.00154662	454633	-0.00988584	2	1.6e-10	ukb-b-8909	rs12475388	A	G	0.485685	Body fat percentage || id:ukb-b-8909	TRUE	reported	igd
47	36784987	0.00159364	454633	0.0125399	2	3.59998e-15	ukb-b-8909	rs10175266	G	A	0.368852	Body fat percentage || id:ukb-b-8909	TRUE	reported	igd
48	50742227	0.00159844	454633	-0.010248	2	1.40001e-10	ukb-b-8909	rs10187101	T	C	0.363611	Body fat percentage || id:ukb-b-8909	TRUE	reported	igd
49	58933591	0.0015523	454633	-0.0135852	2	2.09991e-18	ukb-b-8909	rs1861410	T	C	0.555344	Body fat percentage || id:ukb-b-8909	TRUE	reported	igd
50	86850022	0.00170937	454633	-0.00986214	2	8e-09	ukb-b-8909	rs396354	C	T	0.715662	Body fat percentage || id:ukb-b-8909	TRUE	reported	igd
51	105404221	0.00154217	454633	0.0119298	2	1e-14	ukb-b-8909	rs441792	G	A	0.486601	Body fat percentage || id:ukb-b-8909	TRUE	reported	igd
52	165528876	0.00157313	454633	0.0170899	2	1.69981e-27	ukb-b-8909	rs13389219	T	C	0.392441	Body fat percentage || id:ukb-b-8909	TRUE	reported	igd
53	217614584	0.00161898	454633	-0.00932639	2	8.40001e-09	ukb-b-8909	rs6754292	T	C	0.644629	Body fat percentage || id:ukb-b-8909	TRUE	reported	igd
54	59335104	0.00157743	454633	-0.0153971	2	1.69981e-22	ukb-b-8909	rs7575523	G	T	0.603242	Body fat percentage || id:ukb-b-8909	TRUE	reported	igd
55	76185292	0.0016107	454633	0.00909731	2	1.6e-08	ukb-b-8909	rs2692741	C	G	0.367194	Body fat percentage || id:ukb-b-8909	TRUE	reported	igd
57	166185707	0.00176393	454633	-0.0114802	2	7.59976e-11	ukb-b-8909	rs3754963	T	A	0.255074	Body fat percentage || id:ukb-b-8909	TRUE	reported	igd
58	172866359	0.00156226	454633	0.0085494	2	4.39997e-08	ukb-b-8909	rs7598246	C	T	0.583694	Body fat percentage || id:ukb-b-8909	TRUE	reported	igd
59	175238924	0.0019837	454633	-0.0138669	2	2.70023e-12	ukb-b-8909	rs72917533	C	T	0.185499	Body fat percentage || id:ukb-b-8909	TRUE	reported	igd
60	193872415	0.00192871	454633	-0.0117765	2	1e-09	ukb-b-8909	rs6750646	T	C	0.201154	Body fat percentage || id:ukb-b-8909	TRUE	reported	igd
61	205375909	0.00289361	454633	-0.0211076	2	2.99985e-13	ukb-b-8909	rs4482463	A	C	0.923053	Body fat percentage || id:ukb-b-8909	TRUE	reported	igd
62	212286934	0.00171169	454633	0.0103311	2	1.6e-09	ukb-b-8909	rs3791709	T	A	0.282417	Body fat percentage || id:ukb-b-8909	TRUE	reported	igd
63	100838157	0.0015682	454633	-0.0144544	2	2.99985e-20	ukb-b-8909	rs12619178	T	C	0.400829	Body fat percentage || id:ukb-b-8909	TRUE	reported	igd
64	138416391	0.00154317	454633	0.00856437	2	2.90001e-08	ukb-b-8909	rs12053559	G	T	0.471201	Body fat percentage || id:ukb-b-8909	TRUE	reported	igd
65	159459040	0.00173683	454633	-0.00975461	2	2e-08	ukb-b-8909	rs56328878	A	C	0.267194	Body fat percentage || id:ukb-b-8909	TRUE	reported	igd
66	230624929	0.00165383	454633	0.0151644	2	4.79954e-20	ukb-b-8909	rs62190394	T	C	0.317033	Body fat percentage || id:ukb-b-8909	TRUE	reported	igd
67	24562699	0.00274222	454633	-0.0152608	2	2.59998e-08	ukb-b-8909	rs2702123	C	T	0.086	Body fat percentage || id:ukb-b-8909	TRUE	reported	igd
68	41608611	0.00161504	454633	0.00998353	2	6.29999e-10	ukb-b-8909	rs2888778	G	T	0.652153	Body fat percentage || id:ukb-b-8909	TRUE	reported	igd
69	47313562	0.00274979	454633	-0.0163391	2	2.80001e-09	ukb-b-8909	rs58120873	A	G	0.08686	Body fat percentage || id:ukb-b-8909	TRUE	reported	igd
70	48541003	0.00183563	454633	-0.0105978	2	7.79992e-09	ukb-b-8909	rs4547574	T	A	0.227697	Body fat percentage || id:ukb-b-8909	TRUE	reported	igd
71	135597628	0.00158686	454633	-0.0115311	2	3.69999e-13	ukb-b-8909	rs10496731	G	T	0.374905	Body fat percentage || id:ukb-b-8909	TRUE	reported	igd
72	227047771	0.00163892	454633	-0.0155134	2	2.90001e-21	ukb-b-8909	rs2943653	T	C	0.672855	Body fat percentage || id:ukb-b-8909	TRUE	reported	igd
73	12393125	0.0023675	454633	0.0301151	3	4.60045e-37	ukb-b-8909	rs1801282	G	C	0.119535	Body fat percentage || id:ukb-b-8909	TRUE	reported	igd
74	42427957	0.00194516	454633	-0.0134993	3	3.90032e-12	ukb-b-8909	rs33503	A	G	0.805882	Body fat percentage || id:ukb-b-8909	TRUE	reported	igd
75	104612668	0.00156132	454633	0.0107963	3	4.70002e-12	ukb-b-8909	rs1436348	G	A	0.582718	Body fat percentage || id:ukb-b-8909	TRUE	reported	igd
76	136114945	0.00170107	454633	0.0096786	3	1.29999e-08	ukb-b-8909	rs1964675	T	C	0.711087	Body fat percentage || id:ukb-b-8909	TRUE	reported	igd
77	183467986	0.00159162	454633	-0.0102573	3	1.2e-10	ukb-b-8909	rs262953	A	G	0.625978	Body fat percentage || id:ukb-b-8909	TRUE	reported	igd
78	12314512	0.00162066	454633	-0.00912091	3	1.79999e-08	ukb-b-8909	rs2960420	G	C	0.350731	Body fat percentage || id:ukb-b-8909	TRUE	reported	igd
79	61269668	0.00216477	454633	-0.0143309	3	3.59998e-11	ukb-b-8909	rs17639996	A	G	0.150071	Body fat percentage || id:ukb-b-8909	TRUE	reported	igd
80	99356361	0.00321452	454633	-0.0195859	3	1.09999e-09	ukb-b-8909	rs114295766	T	A	0.069527	Body fat percentage || id:ukb-b-8909	TRUE	reported	igd
81	131629716	0.00171911	454633	0.0138914	3	6.4003e-16	ukb-b-8909	rs957919	T	C	0.278023	Body fat percentage || id:ukb-b-8909	TRUE	reported	igd
82	171833266	0.00160438	454633	-0.0100803	3	3.29997e-10	ukb-b-8909	rs4894808	C	G	0.40013	Body fat percentage || id:ukb-b-8909	TRUE	reported	igd
83	44016658	0.00168776	454633	-0.0120222	3	1.10002e-12	ukb-b-8909	rs9865173	A	T	0.703199	Body fat percentage || id:ukb-b-8909	TRUE	reported	igd
84	71681487	0.0015618	454633	-0.0108516	3	3.69999e-12	ukb-b-8909	rs7630228	C	T	0.434322	Body fat percentage || id:ukb-b-8909	TRUE	reported	igd
85	84185140	0.00308056	454633	-0.0198865	3	1.09999e-10	ukb-b-8909	rs76345589	G	C	0.067492	Body fat percentage || id:ukb-b-8909	TRUE	reported	igd
86	88270627	0.00209731	454633	0.0115052	3	4.09996e-08	ukb-b-8909	rs28672845	C	A	0.839976	Body fat percentage || id:ukb-b-8909	TRUE	reported	igd
87	25313167	0.00229121	454633	-0.0137367	3	2e-09	ukb-b-8909	rs17016133	C	T	0.130053	Body fat percentage || id:ukb-b-8909	TRUE	reported	igd
88	49920571	0.00154077	454633	0.0167794	3	1.29987e-27	ukb-b-8909	rs9843653	C	T	0.51154	Body fat percentage || id:ukb-b-8909	TRUE	reported	igd
89	85906928	0.00165127	454633	-0.0121841	3	1.59993e-13	ukb-b-8909	rs3911063	C	T	0.322	Body fat percentage || id:ukb-b-8909	TRUE	reported	igd
90	94038085	0.00153973	454633	-0.0135392	3	1.50003e-18	ukb-b-8909	rs1454687	G	C	0.51535	Body fat percentage || id:ukb-b-8909	TRUE	reported	igd
91	108129348	0.00167852	454633	0.00964481	3	9.09997e-09	ukb-b-8909	rs1078455	C	T	0.309511	Body fat percentage || id:ukb-b-8909	TRUE	reported	igd
92	123062657	0.00161607	454633	-0.0136044	3	3.80014e-17	ukb-b-8909	rs9814758	G	T	0.355786	Body fat percentage || id:ukb-b-8909	TRUE	reported	igd
93	138122477	0.00211992	454633	-0.0137926	3	7.70016e-11	ukb-b-8909	rs2291127	T	C	0.156234	Body fat percentage || id:ukb-b-8909	TRUE	reported	igd
94	153657951	0.00158106	454633	0.0117289	3	1.20005e-13	ukb-b-8909	rs1568488	C	G	0.594863	Body fat percentage || id:ukb-b-8909	TRUE	reported	igd
95	173114305	0.00154338	454633	0.0106966	3	4.19952e-12	ukb-b-8909	rs529200	G	A	0.527782	Body fat percentage || id:ukb-b-8909	TRUE	reported	igd
96	196979106	0.00155143	454633	-0.0101996	3	4.90004e-11	ukb-b-8909	rs6782581	G	C	0.439266	Body fat percentage || id:ukb-b-8909	TRUE	reported	igd
97	35695961	0.00189369	454633	0.0110275	3	5.80003e-09	ukb-b-8909	rs11129660	T	C	0.209783	Body fat percentage || id:ukb-b-8909	TRUE	reported	igd
98	42306294	0.00242625	454633	0.0140939	3	6.29999e-09	ukb-b-8909	rs1799923	G	A	0.886606	Body fat percentage || id:ukb-b-8909	TRUE	reported	igd
99	62434127	0.00262251	454633	-0.0161252	3	7.79992e-10	ukb-b-8909	rs12639116	T	C	0.096558	Body fat percentage || id:ukb-b-8909	TRUE	reported	igd
100	64718258	0.00171613	454633	0.0117998	3	6.20012e-12	ukb-b-8909	rs2371767	C	G	0.277759	Body fat percentage || id:ukb-b-8909	TRUE	reported	igd
101	141178670	0.00158474	454633	0.0123827	3	5.60015e-15	ukb-b-8909	rs9289630	C	G	0.38912	Body fat percentage || id:ukb-b-8909	TRUE	reported	igd
102	157884946	0.00154798	454633	-0.0101838	3	4.70002e-11	ukb-b-8909	rs4320040	G	T	0.560267	Body fat percentage || id:ukb-b-8909	TRUE	reported	igd
103	173656059	0.00190707	454633	-0.0108506	3	1.29999e-08	ukb-b-8909	rs13064797	A	G	0.205187	Body fat percentage || id:ukb-b-8909	TRUE	reported	igd
104	185805294	0.00223876	454633	-0.0144347	3	1.09999e-10	ukb-b-8909	rs75135487	G	C	0.136931	Body fat percentage || id:ukb-b-8909	TRUE	reported	igd
105	28514830	0.00204286	454633	-0.0152527	4	8.19974e-14	ukb-b-8909	rs73213501	C	A	0.171839	Body fat percentage || id:ukb-b-8909	TRUE	reported	igd
106	34773227	0.00171657	454633	0.0104262	4	1.2e-09	ukb-b-8909	rs28651380	G	A	0.281193	Body fat percentage || id:ukb-b-8909	TRUE	reported	igd
107	83150787	0.00155088	454633	-0.0104169	4	1.9002e-11	ukb-b-8909	rs6843910	A	T	0.45449	Body fat percentage || id:ukb-b-8909	TRUE	reported	igd
108	145920099	0.00368848	454633	-0.021384	4	6.69993e-09	ukb-b-8909	rs1086103	A	C	0.045775	Body fat percentage || id:ukb-b-8909	TRUE	reported	igd
109	960081	0.00202574	454633	-0.0126754	4	3.89996e-10	ukb-b-8909	rs4690324	A	G	0.823217	Body fat percentage || id:ukb-b-8909	TRUE	reported	igd
110	19204890	0.00185568	454633	-0.0102974	4	2.90001e-08	ukb-b-8909	rs113503736	G	T	0.223372	Body fat percentage || id:ukb-b-8909	TRUE	reported	igd
111	24118165	0.00163023	454633	0.0089709	4	3.69999e-08	ukb-b-8909	rs7680610	G	A	0.652245	Body fat percentage || id:ukb-b-8909	TRUE	reported	igd
112	56289785	0.00154596	454633	0.0121284	4	4.30031e-15	ukb-b-8909	rs6840236	C	T	0.464881	Body fat percentage || id:ukb-b-8909	TRUE	reported	igd
113	100239319	0.00467505	454633	0.0310059	4	3.29989e-11	ukb-b-8909	rs1229984	C	T	0.972781	Body fat percentage || id:ukb-b-8909	TRUE	reported	igd
114	45182527	0.00155596	454633	0.0201696	4	1.99986e-38	ukb-b-8909	rs10938397	G	A	0.4343	Body fat percentage || id:ukb-b-8909	TRUE	reported	igd
115	52932825	0.00174038	454633	-0.0107277	4	7.10003e-10	ukb-b-8909	rs3113509	T	C	0.731962	Body fat percentage || id:ukb-b-8909	TRUE	reported	igd
116	89726283	0.00154228	454633	-0.0123522	4	1.20005e-15	ukb-b-8909	rs2276936	C	A	0.470368	Body fat percentage || id:ukb-b-8909	TRUE	reported	igd
117	96153214	0.00159872	454633	0.0103136	4	1.09999e-10	ukb-b-8909	rs34656389	G	A	0.367474	Body fat percentage || id:ukb-b-8909	TRUE	reported	igd
118	103188709	0.00292921	454633	0.0323745	4	2.09991e-28	ukb-b-8909	rs13107325	T	C	0.074871	Body fat percentage || id:ukb-b-8909	TRUE	reported	igd
119	18329824	0.00154567	454633	0.0141172	4	6.59933e-20	ukb-b-8909	rs2192527	G	A	0.465502	Body fat percentage || id:ukb-b-8909	TRUE	reported	igd
120	38680015	0.00161107	454633	-0.00936528	4	6.1e-09	ukb-b-8909	rs13132853	G	A	0.360225	Body fat percentage || id:ukb-b-8909	TRUE	reported	igd
121	73550401	0.00319585	454633	0.0210464	4	4.49987e-11	ukb-b-8909	rs112710809	T	C	0.063535	Body fat percentage || id:ukb-b-8909	TRUE	reported	igd
122	80812960	0.00161543	454633	0.0113515	4	2.09991e-12	ukb-b-8909	rs6847975	A	G	0.35617	Body fat percentage || id:ukb-b-8909	TRUE	reported	igd
123	130724740	0.00161101	454633	-0.010008	4	5.19996e-10	ukb-b-8909	rs4398538	C	T	0.642513	Body fat percentage || id:ukb-b-8909	TRUE	reported	igd
124	137094048	0.0015726	454633	-0.0110497	4	2.09991e-12	ukb-b-8909	rs1724557	A	C	0.586755	Body fat percentage || id:ukb-b-8909	TRUE	reported	igd
125	140863365	0.00160952	454633	-0.0133302	4	1.20005e-16	ukb-b-8909	rs57800857	C	A	0.3649	Body fat percentage || id:ukb-b-8909	TRUE	reported	igd
126	50384662	0.00168847	454633	0.0124473	5	1.69981e-13	ukb-b-8909	rs17820010	G	T	0.295596	Body fat percentage || id:ukb-b-8909	TRUE	reported	igd
127	77389973	0.00178627	454633	-0.0102553	5	9.40005e-09	ukb-b-8909	rs252749	A	G	0.245982	Body fat percentage || id:ukb-b-8909	TRUE	reported	igd
128	63020706	0.00154191	454633	0.0113767	5	1.59993e-13	ukb-b-8909	rs1503526	C	T	0.47999	Body fat percentage || id:ukb-b-8909	TRUE	reported	igd
129	107496102	0.00201352	454633	-0.014887	5	1.39991e-13	ukb-b-8909	rs40071	C	T	0.179498	Body fat percentage || id:ukb-b-8909	TRUE	reported	igd
130	119389031	0.00156805	454633	0.00988966	5	2.80001e-10	ukb-b-8909	rs347551	G	C	0.472318	Body fat percentage || id:ukb-b-8909	TRUE	reported	igd
131	170506141	0.00173358	454633	0.0133557	5	1.29987e-14	ukb-b-8909	rs812949	C	T	0.729218	Body fat percentage || id:ukb-b-8909	TRUE	reported	igd
132	52848593	0.00154583	454633	-0.0100728	5	7.19946e-11	ukb-b-8909	rs1991002	G	T	0.495176	Body fat percentage || id:ukb-b-8909	TRUE	reported	igd
133	63927239	0.00164616	454633	-0.0103073	5	3.79997e-10	ukb-b-8909	rs10050620	T	C	0.325382	Body fat percentage || id:ukb-b-8909	TRUE	reported	igd
135	87682877	0.00188108	454633	-0.0128176	5	9.49948e-12	ukb-b-8909	rs7442885	G	C	0.214136	Body fat percentage || id:ukb-b-8909	TRUE	reported	igd
136	87986314	0.00226433	454633	0.0245244	5	2.49977e-27	ukb-b-8909	rs34483452	A	C	0.13631	Body fat percentage || id:ukb-b-8909	TRUE	reported	igd
137	95593462	0.00164464	454633	0.011204	5	9.60064e-12	ukb-b-8909	rs6875585	C	A	0.670422	Body fat percentage || id:ukb-b-8909	TRUE	reported	igd
138	157926656	0.0017496	454633	0.0136415	5	6.29941e-15	ukb-b-8909	rs13436840	T	C	0.265069	Body fat percentage || id:ukb-b-8909	TRUE	reported	igd
139	82810884	0.00388142	454633	-0.0308051	5	2.09991e-15	ukb-b-8909	rs34580448	C	T	0.041248	Body fat percentage || id:ukb-b-8909	TRUE	reported	igd
140	104022239	0.00155919	454633	-0.0102893	5	4.10015e-11	ukb-b-8909	rs396755	G	C	0.571071	Body fat percentage || id:ukb-b-8909	TRUE	reported	igd
141	112448114	0.00155683	454633	0.0101719	5	6.4003e-11	ukb-b-8909	rs7704382	G	C	0.433417	Body fat percentage || id:ukb-b-8909	TRUE	reported	igd
142	153551892	0.0016852	454633	0.0107194	5	2e-10	ukb-b-8909	rs12658319	T	C	0.299121	Body fat percentage || id:ukb-b-8909	TRUE	reported	igd
143	55810305	0.00176815	454633	-0.0111835	5	2.5e-10	ukb-b-8909	rs256904	T	A	0.746327	Body fat percentage || id:ukb-b-8909	TRUE	reported	igd
144	59275800	0.00241631	454633	-0.0135582	5	2e-08	ukb-b-8909	rs74288880	T	C	0.114819	Body fat percentage || id:ukb-b-8909	TRUE	reported	igd
145	75003678	0.00157693	454633	-0.0171461	5	1.50003e-27	ukb-b-8909	rs2307111	C	T	0.39509	Body fat percentage || id:ukb-b-8909	TRUE	reported	igd
146	139080745	0.00218539	454633	0.0128832	5	3.69999e-09	ukb-b-8909	rs13174863	G	A	0.14814	Body fat percentage || id:ukb-b-8909	TRUE	reported	igd
147	144484261	0.00166011	454633	0.0110461	5	2.90001e-11	ukb-b-8909	rs2190788	T	G	0.319702	Body fat percentage || id:ukb-b-8909	TRUE	reported	igd
148	15370313	0.00164195	454633	0.00897307	6	4.60002e-08	ukb-b-8909	rs34338229	A	G	0.332008	Body fat percentage || id:ukb-b-8909	TRUE	reported	igd
149	20488897	0.00158746	454633	-0.0114888	6	4.60045e-13	ukb-b-8909	rs1322842	G	A	0.609473	Body fat percentage || id:ukb-b-8909	TRUE	reported	igd
150	80310375	0.00214424	454633	0.0126824	6	3.29997e-09	ukb-b-8909	rs62413414	T	C	0.151703	Body fat percentage || id:ukb-b-8909	TRUE	reported	igd
151	143193971	0.00202255	454633	-0.0117629	6	5.99998e-09	ukb-b-8909	rs72995085	C	T	0.177033	Body fat percentage || id:ukb-b-8909	TRUE	reported	igd
152	1835403	0.00161789	454633	0.00955622	6	3.50002e-09	ukb-b-8909	rs4959613	A	C	0.594024	Body fat percentage || id:ukb-b-8909	TRUE	reported	igd
153	26211146	0.00172866	454633	-0.0232653	6	2.70023e-41	ukb-b-8909	rs9358912	T	G	0.27332	Body fat percentage || id:ukb-b-8909	TRUE	reported	igd
154	26378681	0.00156343	454633	-0.0106391	6	1e-11	ukb-b-8909	rs1624064	C	T	0.420353	Body fat percentage || id:ukb-b-8909	TRUE	reported	igd
155	31606756	0.002297	454633	-0.0191217	6	8.49963e-17	ukb-b-8909	rs2178899	T	A	0.128827	Body fat percentage || id:ukb-b-8909	TRUE	reported	igd
156	43757896	0.00154401	454633	-0.00938942	6	1.2e-09	ukb-b-8909	rs998584	A	C	0.482871	Body fat percentage || id:ukb-b-8909	TRUE	reported	igd
157	50816887	0.00204337	454633	0.0221404	6	2.29985e-27	ukb-b-8909	rs72892910	T	G	0.172194	Body fat percentage || id:ukb-b-8909	TRUE	reported	igd
158	130165691	0.0019277	454633	-0.0108699	6	1.7e-08	ukb-b-8909	rs9321191	C	T	0.1994	Body fat percentage || id:ukb-b-8909	TRUE	reported	igd
159	164105984	0.00167115	454633	0.00934269	6	2.30001e-08	ukb-b-8909	rs4709745	C	T	0.307185	Body fat percentage || id:ukb-b-8909	TRUE	reported	igd
160	108865663	0.00190462	454633	-0.0138777	6	3.19963e-13	ukb-b-8909	rs6927268	G	T	0.206332	Body fat percentage || id:ukb-b-8909	TRUE	reported	igd
161	120219180	0.00167361	454633	0.010121	6	1.5e-09	ukb-b-8909	rs2182717	A	G	0.691021	Body fat percentage || id:ukb-b-8909	TRUE	reported	igd
162	34618893	0.00221742	454633	0.0259158	6	1.50003e-31	ukb-b-8909	rs2814993	A	G	0.13976	Body fat percentage || id:ukb-b-8909	TRUE	reported	igd
163	70339118	0.00188165	454633	-0.0109353	6	6.19998e-09	ukb-b-8909	rs7773916	T	C	0.213136	Body fat percentage || id:ukb-b-8909	TRUE	reported	igd
164	75834971	0.0036589	454633	0.0204619	6	2.19999e-08	ukb-b-8909	rs35523808	A	T	0.049077	Body fat percentage || id:ukb-b-8909	TRUE	reported	igd
165	97764299	0.00162144	454633	-0.00933072	6	8.70001e-09	ukb-b-8909	rs9372414	T	C	0.347629	Body fat percentage || id:ukb-b-8909	TRUE	reported	igd
166	98550289	0.00154706	454633	-0.0161687	6	1.39991e-25	ukb-b-8909	rs1906252	A	C	0.484388	Body fat percentage || id:ukb-b-8909	TRUE	reported	igd
167	40367138	0.00165383	454633	0.0136226	6	1.80011e-16	ukb-b-8909	rs17681686	C	G	0.30483	Body fat percentage || id:ukb-b-8909	TRUE	reported	igd
168	51809081	0.00161777	454633	0.0100294	6	5.69994e-10	ukb-b-8909	rs2499468	A	C	0.650982	Body fat percentage || id:ukb-b-8909	TRUE	reported	igd
169	111578490	0.00210945	454633	-0.0120088	6	1.2e-08	ukb-b-8909	rs240999	T	G	0.840258	Body fat percentage || id:ukb-b-8909	TRUE	reported	igd
170	127003464	0.00154046	454633	0.0122048	6	2.29985e-15	ukb-b-8909	rs853961	T	G	0.505909	Body fat percentage || id:ukb-b-8909	TRUE	reported	igd
171	141372966	0.00346457	454633	0.0198061	6	1.09999e-08	ukb-b-8909	rs9389857	T	C	0.052433	Body fat percentage || id:ukb-b-8909	TRUE	reported	igd
172	153380228	0.00170461	454633	0.00930584	6	4.79999e-08	ukb-b-8909	rs7762794	G	A	0.285523	Body fat percentage || id:ukb-b-8909	TRUE	reported	igd
173	2103739	0.00215528	454633	-0.0140163	7	7.89951e-11	ukb-b-8909	rs55810445	T	C	0.151196	Body fat percentage || id:ukb-b-8909	TRUE	reported	igd
174	14317417	0.00203645	454633	0.0113141	7	2.80001e-08	ukb-b-8909	rs7796825	A	G	0.825769	Body fat percentage || id:ukb-b-8909	TRUE	reported	igd
175	27202289	0.00189659	454633	-0.0139877	7	1.59993e-13	ukb-b-8909	rs10259620	G	A	0.787159	Body fat percentage || id:ukb-b-8909	TRUE	reported	igd
176	46620312	0.0015641	454633	-0.010769	7	5.79963e-12	ukb-b-8909	rs17172722	T	C	0.418942	Body fat percentage || id:ukb-b-8909	TRUE	reported	igd
177	50697051	0.00177956	454633	-0.0105935	7	2.59998e-09	ukb-b-8909	rs6948959	A	G	0.744356	Body fat percentage || id:ukb-b-8909	TRUE	reported	igd
178	104898337	0.00162185	454633	-0.00954008	7	4e-09	ukb-b-8909	rs4496901	T	G	0.65522	Body fat percentage || id:ukb-b-8909	TRUE	reported	igd
179	3125220	0.00224286	454633	0.0143436	7	1.6e-10	ukb-b-8909	rs4722398	T	C	0.13612	Body fat percentage || id:ukb-b-8909	TRUE	reported	igd
180	77422583	0.00157441	454633	0.00928324	7	3.69999e-09	ukb-b-8909	rs6973656	G	A	0.397021	Body fat percentage || id:ukb-b-8909	TRUE	reported	igd
181	99121950	0.00213519	454633	-0.0138378	7	9.09913e-11	ukb-b-8909	rs10271582	G	A	0.154048	Body fat percentage || id:ukb-b-8909	TRUE	reported	igd
182	150542711	0.00164828	454633	-0.0118159	7	7.59976e-13	ukb-b-8909	rs6977416	A	G	0.334244	Body fat percentage || id:ukb-b-8909	TRUE	reported	igd
183	2760750	0.00174424	454633	-0.00992339	7	1.29999e-08	ukb-b-8909	rs798549	A	C	0.730794	Body fat percentage || id:ukb-b-8909	TRUE	reported	igd
184	32378979	0.00158845	454633	-0.012096	7	2.60016e-14	ukb-b-8909	rs215669	A	G	0.611659	Body fat percentage || id:ukb-b-8909	TRUE	reported	igd
185	78126279	0.00155109	454633	0.00852919	7	3.79997e-08	ukb-b-8909	rs2192649	G	T	0.500777	Body fat percentage || id:ukb-b-8909	TRUE	reported	igd
186	95140031	0.00217921	454633	-0.0146575	7	1.69981e-11	ukb-b-8909	rs17704028	T	C	0.147192	Body fat percentage || id:ukb-b-8909	TRUE	reported	igd
187	112908269	0.00155559	454633	-0.0127186	7	2.90001e-16	ukb-b-8909	rs7789056	A	G	0.563037	Body fat percentage || id:ukb-b-8909	TRUE	reported	igd
188	71437104	0.00175319	454633	-0.0109846	7	3.69999e-10	ukb-b-8909	rs12538435	G	A	0.261821	Body fat percentage || id:ukb-b-8909	TRUE	reported	igd
189	75081418	0.00156604	454633	-0.0131217	7	5.30029e-17	ukb-b-8909	rs58862095	T	C	0.419262	Body fat percentage || id:ukb-b-8909	TRUE	reported	igd
190	130466854	0.00154037	454633	-0.0143133	7	1.50003e-20	ukb-b-8909	rs972283	G	A	0.511944	Body fat percentage || id:ukb-b-8909	TRUE	reported	igd
191	39056649	0.00155316	454633	-0.0106141	7	8.30042e-12	ukb-b-8909	rs62443626	A	G	0.463946	Body fat percentage || id:ukb-b-8909	TRUE	reported	igd
192	70038969	0.00157055	454633	0.0111105	7	1.50003e-12	ukb-b-8909	rs4718964	T	G	0.413126	Body fat percentage || id:ukb-b-8909	TRUE	reported	igd
193	103416541	0.00156914	454633	0.0102996	7	5.19996e-11	ukb-b-8909	rs12375196	A	C	0.424277	Body fat percentage || id:ukb-b-8909	TRUE	reported	igd
194	122102781	0.00168003	454633	0.00941089	7	2.1e-08	ukb-b-8909	rs12670456	G	A	0.301754	Body fat percentage || id:ukb-b-8909	TRUE	reported	igd
195	158029340	0.00167492	454633	0.00917484	7	4.30002e-08	ukb-b-8909	rs10245306	C	G	0.685981	Body fat percentage || id:ukb-b-8909	TRUE	reported	igd
196	21975521	0.00154993	454633	0.0112967	8	3.10027e-13	ukb-b-8909	rs11786089	G	A	0.459661	Body fat percentage || id:ukb-b-8909	TRUE	reported	igd
197	77226919	0.00155645	454633	0.0152146	8	1.39991e-22	ukb-b-8909	rs10100245	A	G	0.564497	Body fat percentage || id:ukb-b-8909	TRUE	reported	igd
198	14207321	0.00170532	454633	0.00986943	8	7.10003e-09	ukb-b-8909	rs1559900	T	C	0.286141	Body fat percentage || id:ukb-b-8909	TRUE	reported	igd
199	126493746	0.00167398	454633	0.0124143	8	1.20005e-13	ukb-b-8909	rs2954033	G	A	0.695224	Body fat percentage || id:ukb-b-8909	TRUE	reported	igd
200	27261138	0.00261256	454633	0.0172978	8	3.59998e-11	ukb-b-8909	rs117176448	G	C	0.096175	Body fat percentage || id:ukb-b-8909	TRUE	reported	igd
201	116671848	0.00171871	454633	0.0173998	8	4.30031e-24	ukb-b-8909	rs4876611	G	A	0.720188	Body fat percentage || id:ukb-b-8909	TRUE	reported	igd
202	73435964	0.00166697	454633	-0.01632	8	1.20005e-22	ukb-b-8909	rs1808629	A	G	0.685441	Body fat percentage || id:ukb-b-8909	TRUE	reported	igd
203	76295984	0.00170753	454633	0.0103333	8	1.40001e-09	ukb-b-8909	rs1813039	A	G	0.709746	Body fat percentage || id:ukb-b-8909	TRUE	reported	igd
204	143611456	0.00161413	454633	0.00954133	8	3.40001e-09	ukb-b-8909	rs13249935	C	T	0.366657	Body fat percentage || id:ukb-b-8909	TRUE	reported	igd
205	144505785	0.00194851	454633	0.0115499	8	3.09999e-09	ukb-b-8909	rs72703757	C	G	0.198824	Body fat percentage || id:ukb-b-8909	TRUE	reported	igd
206	9777555	0.00165029	454633	-0.0101175	8	8.70001e-10	ukb-b-8909	rs28714450	T	C	0.675249	Body fat percentage || id:ukb-b-8909	TRUE	reported	igd
207	30865733	0.00155717	454633	-0.0113003	8	4.00037e-13	ukb-b-8909	rs1421334	C	A	0.54884	Body fat percentage || id:ukb-b-8909	TRUE	reported	igd
208	87517201	0.00154188	454633	0.0088055	8	1.09999e-08	ukb-b-8909	rs7463186	G	A	0.516044	Body fat percentage || id:ukb-b-8909	TRUE	reported	igd
209	112360702	0.00166877	454633	0.0103657	8	5.19996e-10	ukb-b-8909	rs7843109	T	C	0.688667	Body fat percentage || id:ukb-b-8909	TRUE	reported	igd
210	126323787	0.00155638	454633	0.00997781	8	1.40001e-10	ukb-b-8909	rs4466418	A	G	0.562278	Body fat percentage || id:ukb-b-8909	TRUE	reported	igd
211	142617096	0.00161125	454633	0.0106691	8	3.59998e-11	ukb-b-8909	rs11782074	T	G	0.383624	Body fat percentage || id:ukb-b-8909	TRUE	reported	igd
212	16595649	0.00320576	454633	-0.0219296	9	7.89951e-12	ukb-b-8909	rs10116857	A	C	0.061826	Body fat percentage || id:ukb-b-8909	TRUE	reported	igd
213	129408290	0.0016271	454633	0.011578	9	1.10002e-12	ukb-b-8909	rs7027304	T	C	0.652657	Body fat percentage || id:ukb-b-8909	TRUE	reported	igd
214	136929586	0.00207928	454633	-0.0123455	9	2.90001e-09	ukb-b-8909	rs55924785	T	C	0.164678	Body fat percentage || id:ukb-b-8909	TRUE	reported	igd
215	16739763	0.00160866	454633	-0.0140265	9	2.80027e-18	ukb-b-8909	rs10756798	T	C	0.642437	Body fat percentage || id:ukb-b-8909	TRUE	reported	igd
216	28414625	0.00164622	454633	0.0154638	9	5.79963e-21	ukb-b-8909	rs17770336	T	C	0.322448	Body fat percentage || id:ukb-b-8909	TRUE	reported	igd
217	116082647	0.00185992	454633	0.0124051	9	2.60016e-11	ukb-b-8909	rs41307479	G	C	0.220577	Body fat percentage || id:ukb-b-8909	TRUE	reported	igd
218	117890567	0.00181676	454633	-0.0110309	9	1.29999e-09	ukb-b-8909	rs12376870	A	G	0.237663	Body fat percentage || id:ukb-b-8909	TRUE	reported	igd
219	124638934	0.00165304	454633	-0.00914252	9	3.2e-08	ukb-b-8909	rs7046679	G	C	0.678548	Body fat percentage || id:ukb-b-8909	TRUE	reported	igd
220	81574729	0.00196791	454633	-0.0111522	9	1.5e-08	ukb-b-8909	rs10867315	A	G	0.190594	Body fat percentage || id:ukb-b-8909	TRUE	reported	igd
221	103065884	0.00154181	454633	0.0102177	9	3.40017e-11	ukb-b-8909	rs3923501	T	C	0.475818	Body fat percentage || id:ukb-b-8909	TRUE	reported	igd
222	30823761	0.00240082	454633	-0.0143754	9	2.1e-09	ukb-b-8909	rs16916303	G	A	0.11977	Body fat percentage || id:ukb-b-8909	TRUE	reported	igd
223	92207308	0.00154667	454633	0.0116159	9	5.90065e-14	ukb-b-8909	rs7357754	G	A	0.500129	Body fat percentage || id:ukb-b-8909	TRUE	reported	igd
224	11469190	0.00158643	454633	-0.00911255	9	9.20005e-09	ukb-b-8909	rs10959841	C	T	0.387368	Body fat percentage || id:ukb-b-8909	TRUE	reported	igd
225	15910044	0.0015583	454633	-0.0200044	9	1e-37	ukb-b-8909	rs13292699	C	A	0.433725	Body fat percentage || id:ukb-b-8909	TRUE	reported	igd
226	129672095	0.00154703	454633	-0.0101722	9	4.90004e-11	ukb-b-8909	rs4837119	A	T	0.517271	Body fat percentage || id:ukb-b-8909	TRUE	reported	igd
227	72428283	0.00175383	454633	0.016885	10	6.09958e-22	ukb-b-8909	rs10999460	T	C	0.265521	Body fat percentage || id:ukb-b-8909	TRUE	reported	igd
228	133978962	0.00156255	454633	-0.0110832	10	1.29987e-12	ukb-b-8909	rs2172131	C	T	0.578543	Body fat percentage || id:ukb-b-8909	TRUE	reported	igd
229	76848524	0.00157002	454633	0.0102433	10	6.79986e-11	ukb-b-8909	rs2002023	T	C	0.409059	Body fat percentage || id:ukb-b-8909	TRUE	reported	igd
230	99767024	0.00164764	454633	0.0092676	10	1.89998e-08	ukb-b-8909	rs482787	C	T	0.325766	Body fat percentage || id:ukb-b-8909	TRUE	reported	igd
231	102447647	0.00257596	454633	-0.0201214	10	5.70033e-15	ukb-b-8909	rs41310284	A	C	0.101004	Body fat percentage || id:ukb-b-8909	TRUE	reported	igd
232	33970319	0.00215901	454633	0.0128932	10	2.30001e-09	ukb-b-8909	rs16934748	C	T	0.150341	Body fat percentage || id:ukb-b-8909	TRUE	reported	igd
233	70396822	0.00156462	454633	-0.00953851	10	1.09999e-09	ukb-b-8909	rs6480350	C	T	0.575106	Body fat percentage || id:ukb-b-8909	TRUE	reported	igd
234	118650996	0.00179232	454633	0.0129238	10	5.60015e-13	ukb-b-8909	rs10510025	T	C	0.24708	Body fat percentage || id:ukb-b-8909	TRUE	reported	igd
235	126418782	0.00156054	454633	0.00937385	10	1.89998e-09	ukb-b-8909	rs11245344	T	C	0.571137	Body fat percentage || id:ukb-b-8909	TRUE	reported	igd
236	126640936	0.00171702	454633	0.0113458	10	3.90032e-11	ukb-b-8909	rs67609008	C	T	0.283593	Body fat percentage || id:ukb-b-8909	TRUE	reported	igd
237	16750129	0.00163856	454633	0.0100326	10	9.20005e-10	ukb-b-8909	rs7893571	T	G	0.665915	Body fat percentage || id:ukb-b-8909	TRUE	reported	igd
238	88127995	0.00154427	454633	0.0103873	10	1.69981e-11	ukb-b-8909	rs10788497	C	G	0.499616	Body fat percentage || id:ukb-b-8909	TRUE	reported	igd
239	96039597	0.00155477	454633	-0.0159065	10	1.39991e-24	ukb-b-8909	rs2274224	C	G	0.435459	Body fat percentage || id:ukb-b-8909	TRUE	reported	igd
240	21830104	0.00163819	454633	0.0166039	10	3.80014e-24	ukb-b-8909	rs11012732	G	A	0.331719	Body fat percentage || id:ukb-b-8909	TRUE	reported	igd
241	47529947	0.0015648	454633	0.0222563	11	6.59933e-46	ukb-b-8909	rs7124681	A	C	0.408419	Body fat percentage || id:ukb-b-8909	TRUE	reported	igd
242	113234679	0.0015826	454633	-0.0115343	11	3.10027e-13	ukb-b-8909	rs719802	C	T	0.6144	Body fat percentage || id:ukb-b-8909	TRUE	reported	igd
243	134515899	0.00208312	454633	-0.0142941	11	6.79986e-12	ukb-b-8909	rs61910767	T	C	0.164197	Body fat percentage || id:ukb-b-8909	TRUE	reported	igd
244	27487992	0.001761	454633	0.0132564	11	5.19996e-14	ukb-b-8909	rs11030016	T	C	0.739777	Body fat percentage || id:ukb-b-8909	TRUE	reported	igd
245	57657413	0.00161396	454633	-0.00954107	11	3.40001e-09	ukb-b-8909	rs685149	G	A	0.645411	Body fat percentage || id:ukb-b-8909	TRUE	reported	igd
246	66060546	0.00166392	454633	-0.0144775	11	3.29989e-18	ukb-b-8909	rs479018	A	G	0.332499	Body fat percentage || id:ukb-b-8909	TRUE	reported	igd
247	76465362	0.00189331	454633	-0.0105396	11	2.59998e-08	ukb-b-8909	rs7942368	T	C	0.217538	Body fat percentage || id:ukb-b-8909	TRUE	reported	igd
248	85168172	0.00209124	454633	0.0129238	11	6.4e-10	ukb-b-8909	rs1605898	A	T	0.837607	Body fat percentage || id:ukb-b-8909	TRUE	reported	igd
249	94269813	0.00155792	454633	0.00937803	11	1.7e-09	ukb-b-8909	rs2508782	G	A	0.569716	Body fat percentage || id:ukb-b-8909	TRUE	reported	igd
250	130745719	0.00156853	454633	0.0118153	11	5.00035e-14	ukb-b-8909	rs11222371	T	C	0.409234	Body fat percentage || id:ukb-b-8909	TRUE	reported	igd
251	1483177	0.00335242	454633	-0.0191979	11	1e-08	ukb-b-8909	rs1881505	C	T	0.943033	Body fat percentage || id:ukb-b-8909	TRUE	reported	igd
252	13268144	0.00193009	454633	-0.0107504	11	2.5e-08	ukb-b-8909	rs11022718	T	C	0.202968	Body fat percentage || id:ukb-b-8909	TRUE	reported	igd
253	30243795	0.00162015	454633	-0.00913519	11	1.7e-08	ukb-b-8909	rs1782508	G	C	0.655489	Body fat percentage || id:ukb-b-8909	TRUE	reported	igd
254	43692423	0.00167907	454633	0.0170384	11	3.40017e-24	ukb-b-8909	rs59227842	G	A	0.311468	Body fat percentage || id:ukb-b-8909	TRUE	reported	igd
255	118912982	0.00154908	454633	-0.00989059	11	1.7e-10	ukb-b-8909	rs657685	C	G	0.456088	Body fat percentage || id:ukb-b-8909	TRUE	reported	igd
256	8678756	0.00172806	454633	-0.0146358	11	2.49977e-17	ukb-b-8909	rs885114	A	G	0.275581	Body fat percentage || id:ukb-b-8909	TRUE	reported	igd
257	10407955	0.00154184	454633	0.0116378	11	4.40048e-14	ukb-b-8909	rs2957678	C	T	0.498199	Body fat percentage || id:ukb-b-8909	TRUE	reported	igd
258	27695464	0.00165098	454633	-0.0185028	11	3.80014e-29	ukb-b-8909	rs11030108	G	A	0.679962	Body fat percentage || id:ukb-b-8909	TRUE	reported	igd
259	46159333	0.00633223	454633	0.0375397	11	3.09999e-09	ukb-b-8909	rs55707359	G	T	0.015449	Body fat percentage || id:ukb-b-8909	TRUE	reported	igd
260	65278461	0.00187372	454633	0.0115223	11	7.79992e-10	ukb-b-8909	rs10896012	C	T	0.217394	Body fat percentage || id:ukb-b-8909	TRUE	reported	igd
261	89922417	0.00177153	454633	0.0118139	11	2.60016e-11	ukb-b-8909	rs61903695	G	A	0.254879	Body fat percentage || id:ukb-b-8909	TRUE	reported	igd
262	117015516	0.00333136	454633	0.0206723	11	5.49997e-10	ukb-b-8909	rs12419272	G	C	0.056932	Body fat percentage || id:ukb-b-8909	TRUE	reported	igd
263	131449365	0.00156858	454633	0.0111592	11	1.10002e-12	ukb-b-8909	rs7925725	C	A	0.411245	Body fat percentage || id:ukb-b-8909	TRUE	reported	igd
264	19288508	0.00223802	454633	0.0128411	12	9.59997e-09	ukb-b-8909	rs10505836	C	A	0.860003	Body fat percentage || id:ukb-b-8909	TRUE	reported	igd
265	54420098	0.00160707	454633	0.0104428	12	8.10028e-11	ukb-b-8909	rs4759318	T	C	0.362201	Body fat percentage || id:ukb-b-8909	TRUE	reported	igd
267	91243910	0.00160647	454633	-0.0101643	12	2.5e-10	ukb-b-8909	rs11105842	A	G	0.367542	Body fat percentage || id:ukb-b-8909	TRUE	reported	igd
268	123076778	0.00175434	454633	0.0167619	12	1.20005e-21	ukb-b-8909	rs7972728	A	C	0.73765	Body fat percentage || id:ukb-b-8909	TRUE	reported	igd
269	2159556	0.00163453	454633	0.00983786	12	1.79999e-09	ukb-b-8909	rs2108635	G	A	0.338522	Body fat percentage || id:ukb-b-8909	TRUE	reported	igd
270	50263148	0.00158551	454633	0.0197321	12	1.50003e-35	ukb-b-8909	rs7132908	A	G	0.38447	Body fat percentage || id:ukb-b-8909	TRUE	reported	igd
271	108165360	0.00160056	454633	0.0115537	12	5.30029e-13	ukb-b-8909	rs2111281	C	A	0.366942	Body fat percentage || id:ukb-b-8909	TRUE	reported	igd
272	121709430	0.00347856	454633	-0.0216364	12	5e-10	ukb-b-8909	rs75412871	T	C	0.051916	Body fat percentage || id:ukb-b-8909	TRUE	reported	igd
273	124409502	0.00165616	454633	0.0185779	12	3.29989e-29	ukb-b-8909	rs7133378	A	G	0.319439	Body fat percentage || id:ukb-b-8909	TRUE	reported	igd
274	108618630	0.00175335	454633	-0.0186517	12	1.99986e-26	ukb-b-8909	rs3764002	T	C	0.261517	Body fat percentage || id:ukb-b-8909	TRUE	reported	igd
275	3351169	0.002693	454633	-0.0204973	12	2.70023e-14	ukb-b-8909	rs74576293	C	T	0.089728	Body fat percentage || id:ukb-b-8909	TRUE	reported	igd
276	20543307	0.00186311	454633	-0.0113662	12	1.09999e-09	ukb-b-8909	rs4762951	G	A	0.780444	Body fat percentage || id:ukb-b-8909	TRUE	reported	igd
277	41819131	0.00154554	454633	0.00973719	12	2.99999e-10	ukb-b-8909	rs1350429	G	A	0.480306	Body fat percentage || id:ukb-b-8909	TRUE	reported	igd
278	3367760	0.00266658	454633	-0.0153041	12	9.49992e-09	ukb-b-8909	rs11062595	G	C	0.09222	Body fat percentage || id:ukb-b-8909	TRUE	reported	igd
279	18161569	0.00164856	454633	0.00918558	12	2.5e-08	ukb-b-8909	rs7960609	G	A	0.326919	Body fat percentage || id:ukb-b-8909	TRUE	reported	igd
280	60964108	0.00188095	454633	0.0115294	12	8.79995e-10	ukb-b-8909	rs7975187	G	A	0.213862	Body fat percentage || id:ukb-b-8909	TRUE	reported	igd
281	72179446	0.00554241	454633	0.0312346	12	1.7e-08	ukb-b-8909	rs61754230	T	C	0.019711	Body fat percentage || id:ukb-b-8909	TRUE	reported	igd
282	89771903	0.00154796	454633	0.0136927	12	9.09913e-19	ukb-b-8909	rs704061	C	T	0.455038	Body fat percentage || id:ukb-b-8909	TRUE	reported	igd
283	103731395	0.00177103	454633	-0.00981406	12	2.99999e-08	ukb-b-8909	rs7966251	A	G	0.255023	Body fat percentage || id:ukb-b-8909	TRUE	reported	igd
284	122479308	0.00173423	454633	-0.0132887	12	1.80011e-14	ukb-b-8909	rs78296744	A	G	0.272344	Body fat percentage || id:ukb-b-8909	TRUE	reported	igd
285	27998600	0.00168444	454633	-0.0108221	13	1.29999e-10	ukb-b-8909	rs11619722	C	T	0.300933	Body fat percentage || id:ukb-b-8909	TRUE	reported	igd
286	54107352	0.00231898	454633	0.0193443	13	7.29962e-17	ukb-b-8909	rs9568867	A	G	0.129188	Body fat percentage || id:ukb-b-8909	TRUE	reported	igd
287	99113166	0.00170162	454633	-0.013993	13	1.99986e-16	ukb-b-8909	rs6491427	G	A	0.289013	Body fat percentage || id:ukb-b-8909	TRUE	reported	igd
288	91993627	0.00241521	454633	-0.0139023	13	8.60003e-09	ukb-b-8909	rs76115890	C	T	0.117876	Body fat percentage || id:ukb-b-8909	TRUE	reported	igd
289	33381721	0.00155668	454633	-0.0118589	13	2.60016e-14	ukb-b-8909	rs56399737	T	C	0.44917	Body fat percentage || id:ukb-b-8909	TRUE	reported	igd
290	31015138	0.00177343	454633	0.0107397	13	1.40001e-09	ukb-b-8909	rs7321331	A	G	0.742296	Body fat percentage || id:ukb-b-8909	TRUE	reported	igd
291	59285126	0.00200425	454633	-0.0123469	13	7.29995e-10	ukb-b-8909	rs17055384	T	C	0.182952	Body fat percentage || id:ukb-b-8909	TRUE	reported	igd
292	86484025	0.00173502	454633	0.0127422	13	2.09991e-13	ukb-b-8909	rs61969510	C	T	0.279026	Body fat percentage || id:ukb-b-8909	TRUE	reported	igd
293	20262266	0.00219293	454633	0.0146332	13	2.49977e-11	ukb-b-8909	rs11619393	C	T	0.144968	Body fat percentage || id:ukb-b-8909	TRUE	reported	igd
294	54372377	0.00193112	454633	-0.0138119	13	8.49963e-13	ukb-b-8909	rs7987928	A	G	0.799871	Body fat percentage || id:ukb-b-8909	TRUE	reported	igd
295	58257667	0.00179629	454633	-0.0117153	13	6.89922e-11	ukb-b-8909	rs6561937	A	T	0.753684	Body fat percentage || id:ukb-b-8909	TRUE	reported	igd
296	79580919	0.00160493	454633	0.0119959	13	7.8001e-14	ukb-b-8909	rs1441264	A	G	0.59371	Body fat percentage || id:ukb-b-8909	TRUE	reported	igd
297	111981707	0.00163641	454633	-0.0120426	13	1.9002e-13	ukb-b-8909	rs2243928	G	C	0.648983	Body fat percentage || id:ukb-b-8909	TRUE	reported	igd
298	56460686	0.00156135	454633	0.00930927	14	2.5e-09	ukb-b-8909	rs2481899	G	A	0.551171	Body fat percentage || id:ukb-b-8909	TRUE	reported	igd
299	69753369	0.00161524	454633	0.0120832	14	7.39946e-14	ukb-b-8909	rs12890931	G	T	0.362416	Body fat percentage || id:ukb-b-8909	TRUE	reported	igd
300	94023972	0.00160775	454633	0.0133993	14	7.8001e-17	ukb-b-8909	rs6575340	A	G	0.636023	Body fat percentage || id:ukb-b-8909	TRUE	reported	igd
301	41271485	0.00283307	454633	0.0189406	14	2.29985e-11	ukb-b-8909	rs61986205	G	A	0.082024	Body fat percentage || id:ukb-b-8909	TRUE	reported	igd
302	51207741	0.00748992	454633	-0.052548	14	2.29985e-12	ukb-b-8909	rs72681698	C	T	0.010721	Body fat percentage || id:ukb-b-8909	TRUE	reported	igd
303	62361021	0.00173907	454633	0.0129295	14	1e-13	ukb-b-8909	rs217672	C	A	0.27173	Body fat percentage || id:ukb-b-8909	TRUE	reported	igd
304	75282116	0.00154621	454633	0.00996462	14	1.2e-10	ukb-b-8909	rs12432026	G	T	0.540113	Body fat percentage || id:ukb-b-8909	TRUE	reported	igd
305	93069989	0.00203008	454633	-0.0153167	14	4.49987e-14	ukb-b-8909	rs72697297	C	T	0.179917	Body fat percentage || id:ukb-b-8909	TRUE	reported	igd
306	79945162	0.00185697	454633	0.018731	14	6.29941e-24	ukb-b-8909	rs10146997	G	A	0.221871	Body fat percentage || id:ukb-b-8909	TRUE	reported	igd
308	29681138	0.00179488	454633	-0.0158356	14	1.10002e-18	ukb-b-8909	rs9788550	C	G	0.24751	Body fat percentage || id:ukb-b-8909	TRUE	reported	igd
309	59416558	0.00207301	454633	-0.0142041	14	7.29962e-12	ukb-b-8909	rs61975147	C	T	0.167185	Body fat percentage || id:ukb-b-8909	TRUE	reported	igd
310	103246470	0.00163624	454633	-0.0115932	14	1.39991e-12	ukb-b-8909	rs3803286	G	A	0.666725	Body fat percentage || id:ukb-b-8909	TRUE	reported	igd
311	33302882	0.00155155	454633	0.0126085	14	4.40048e-16	ukb-b-8909	rs17522122	T	G	0.471197	Body fat percentage || id:ukb-b-8909	TRUE	reported	igd
312	53101700	0.00178131	454633	0.0117936	15	3.59998e-11	ukb-b-8909	rs2165991	G	A	0.253707	Body fat percentage || id:ukb-b-8909	TRUE	reported	igd
313	73431600	0.00155278	454633	0.0133595	15	7.70016e-18	ukb-b-8909	rs2415142	G	T	0.548783	Body fat percentage || id:ukb-b-8909	TRUE	reported	igd
314	89415247	0.00174905	454633	-0.0152755	15	2.49977e-18	ukb-b-8909	rs3817428	G	C	0.265007	Body fat percentage || id:ukb-b-8909	TRUE	reported	igd
315	99240793	0.00193068	454633	-0.012668	15	5.30029e-11	ukb-b-8909	rs72767957	G	A	0.200131	Body fat percentage || id:ukb-b-8909	TRUE	reported	igd
316	31689543	0.0017089	454633	0.0114053	15	2.49977e-11	ukb-b-8909	rs12441543	A	G	0.287112	Body fat percentage || id:ukb-b-8909	TRUE	reported	igd
317	52268996	0.00297573	454633	0.0209909	15	1.69981e-12	ukb-b-8909	rs113941571	T	C	0.078721	Body fat percentage || id:ukb-b-8909	TRUE	reported	igd
318	68127769	0.00191016	454633	-0.021134	15	1.9002e-28	ukb-b-8909	rs28742003	T	C	0.205276	Body fat percentage || id:ukb-b-8909	TRUE	reported	igd
319	80993786	0.00231146	454633	-0.0127741	15	3.29997e-08	ukb-b-8909	rs149380583	C	G	0.128655	Body fat percentage || id:ukb-b-8909	TRUE	reported	igd
320	84521398	0.00170655	454633	0.0226029	15	4.79954e-40	ukb-b-8909	rs6602997	T	C	0.711856	Body fat percentage || id:ukb-b-8909	TRUE	reported	igd
321	67359738	0.00154808	454633	0.00998636	15	1.09999e-10	ukb-b-8909	rs4776337	A	G	0.468075	Body fat percentage || id:ukb-b-8909	TRUE	reported	igd
322	78012618	0.00174766	454633	-0.0103933	15	2.69998e-09	ukb-b-8909	rs11855853	T	C	0.269414	Body fat percentage || id:ukb-b-8909	TRUE	reported	igd
323	100692953	0.0024497	454633	-0.0163172	15	2.70023e-11	ukb-b-8909	rs72755233	A	G	0.11145	Body fat percentage || id:ukb-b-8909	TRUE	reported	igd
324	41456374	0.00175622	454633	0.0106498	15	1.29999e-09	ukb-b-8909	rs11852419	T	A	0.261669	Body fat percentage || id:ukb-b-8909	TRUE	reported	igd
325	51806701	0.0027727	454633	-0.0156141	16	1.79999e-08	ukb-b-8909	rs72803260	G	T	0.084979	Body fat percentage || id:ukb-b-8909	TRUE	reported	igd
326	53806453	0.00157131	454633	0.041033	16	2.50035e-150	ukb-b-8909	rs56094641	G	A	0.404646	Body fat percentage || id:ukb-b-8909	TRUE	reported	igd
327	74658430	0.00160607	454633	-0.00977478	16	1.2e-09	ukb-b-8909	rs4500770	T	A	0.362615	Body fat percentage || id:ukb-b-8909	TRUE	reported	igd
328	4015729	0.00158851	454633	0.014719	16	1.9002e-20	ukb-b-8909	rs879620	T	C	0.613285	Body fat percentage || id:ukb-b-8909	TRUE	reported	igd
329	4316498	0.00179199	454633	0.0110602	16	6.69993e-10	ukb-b-8909	rs6500594	G	T	0.246636	Body fat percentage || id:ukb-b-8909	TRUE	reported	igd
330	4940023	0.00160421	454633	0.0108857	16	1.20005e-11	ukb-b-8909	rs2660241	C	T	0.36485	Body fat percentage || id:ukb-b-8909	TRUE	reported	igd
331	85324544	0.00189749	454633	-0.0111483	16	4.20001e-09	ukb-b-8909	rs2966859	G	A	0.789007	Body fat percentage || id:ukb-b-8909	TRUE	reported	igd
332	406427	0.00161862	454633	-0.00918915	16	1.40001e-08	ukb-b-8909	rs12926311	C	G	0.353546	Body fat percentage || id:ukb-b-8909	TRUE	reported	igd
333	28883241	0.00157608	454633	0.0232064	16	4.49987e-49	ukb-b-8909	rs7498665	G	A	0.399562	Body fat percentage || id:ukb-b-8909	TRUE	reported	igd
334	31079371	0.00159151	454633	-0.0147342	16	2.09991e-20	ukb-b-8909	rs881929	T	G	0.375396	Body fat percentage || id:ukb-b-8909	TRUE	reported	igd
335	69549749	0.00158501	454633	-0.0158787	16	1.29987e-23	ukb-b-8909	rs11866219	C	A	0.583787	Body fat percentage || id:ukb-b-8909	TRUE	reported	igd
336	19279464	0.00158474	454633	0.00867343	16	4.39997e-08	ukb-b-8909	rs11343	G	T	0.561331	Body fat percentage || id:ukb-b-8909	TRUE	reported	igd
337	24726237	0.00155885	454633	0.0104802	16	1.80011e-11	ukb-b-8909	rs12103006	G	A	0.569085	Body fat percentage || id:ukb-b-8909	TRUE	reported	igd
338	30120308	0.00165613	454633	-0.00952112	16	8.99995e-09	ukb-b-8909	rs56369689	G	A	0.348594	Body fat percentage || id:ukb-b-8909	TRUE	reported	igd
339	72251132	0.00155694	454633	0.0095458	16	8.70001e-10	ukb-b-8909	rs811054	T	C	0.537276	Body fat percentage || id:ukb-b-8909	TRUE	reported	igd
340	82872628	0.00165236	454633	0.0101676	16	7.59994e-10	ukb-b-8909	rs7206608	G	C	0.321575	Body fat percentage || id:ukb-b-8909	TRUE	reported	igd
341	89818340	0.00156479	454633	-0.0103504	16	3.69999e-11	ukb-b-8909	rs3743861	C	G	0.415256	Body fat percentage || id:ukb-b-8909	TRUE	reported	igd
342	1835482	0.00214396	454633	-0.0208407	17	2.49977e-22	ukb-b-8909	rs4790841	T	C	0.154504	Body fat percentage || id:ukb-b-8909	TRUE	reported	igd
343	7461343	0.00175799	454633	0.0113474	17	1.09999e-10	ukb-b-8909	rs78744936	A	G	0.265987	Body fat percentage || id:ukb-b-8909	TRUE	reported	igd
344	21281663	0.00161091	454633	-0.0109061	17	1.29987e-11	ukb-b-8909	rs7216121	G	A	0.626339	Body fat percentage || id:ukb-b-8909	TRUE	reported	igd
345	42290015	0.00181772	454633	0.0153102	17	3.69999e-17	ukb-b-8909	rs2855818	A	G	0.241541	Body fat percentage || id:ukb-b-8909	TRUE	reported	igd
346	47090785	0.00164632	454633	-0.0130416	17	2.29985e-15	ukb-b-8909	rs11079849	T	C	0.328562	Body fat percentage || id:ukb-b-8909	TRUE	reported	igd
347	3969527	0.00163774	454633	0.0100634	17	8e-10	ukb-b-8909	rs9892466	A	T	0.333275	Body fat percentage || id:ukb-b-8909	TRUE	reported	igd
348	31495076	0.00158047	454633	0.00883995	17	2.19999e-08	ukb-b-8909	rs319775	C	T	0.60881	Body fat percentage || id:ukb-b-8909	TRUE	reported	igd
349	65832016	0.00194282	454633	0.0211077	17	1.69981e-27	ukb-b-8909	rs7218014	C	T	0.197302	Body fat percentage || id:ukb-b-8909	TRUE	reported	igd
350	73863589	0.00190099	454633	0.0119487	17	3.29997e-10	ukb-b-8909	rs2034946	G	T	0.208834	Body fat percentage || id:ukb-b-8909	TRUE	reported	igd
351	7101292	0.00154807	454633	0.00915425	17	3.40001e-09	ukb-b-8909	rs3826408	T	C	0.456883	Body fat percentage || id:ukb-b-8909	TRUE	reported	igd
353	28074563	0.00154189	454633	0.0125471	17	4.00037e-16	ukb-b-8909	rs1038088	G	T	0.519335	Body fat percentage || id:ukb-b-8909	TRUE	reported	igd
354	61954471	0.00164659	454633	0.0110009	17	2.39994e-11	ukb-b-8909	rs2008018	A	G	0.322077	Body fat percentage || id:ukb-b-8909	TRUE	reported	igd
355	78757626	0.00166019	454633	-0.0126783	17	2.19989e-14	ukb-b-8909	rs11150745	G	A	0.317696	Body fat percentage || id:ukb-b-8909	TRUE	reported	igd
356	1660497	0.00168416	454633	-0.00942576	18	2.19999e-08	ukb-b-8909	rs10513935	A	G	0.301501	Body fat percentage || id:ukb-b-8909	TRUE	reported	igd
357	2846812	0.00163476	454633	0.010994	18	1.80011e-11	ukb-b-8909	rs11664106	T	A	0.373948	Body fat percentage || id:ukb-b-8909	TRUE	reported	igd
358	22164216	0.0016001	454633	-0.00962166	18	1.79999e-09	ukb-b-8909	rs1945160	A	G	0.375871	Body fat percentage || id:ukb-b-8909	TRUE	reported	igd
359	40768309	0.00163035	454633	-0.0137829	18	2.80027e-17	ukb-b-8909	rs59499656	T	A	0.343189	Body fat percentage || id:ukb-b-8909	TRUE	reported	igd
360	42575661	0.00163558	454633	0.00965173	18	3.59998e-09	ukb-b-8909	rs11664848	G	C	0.659616	Body fat percentage || id:ukb-b-8909	TRUE	reported	igd
361	57829135	0.00182642	454633	0.0254579	18	3.69999e-44	ukb-b-8909	rs6567160	C	T	0.232676	Body fat percentage || id:ukb-b-8909	TRUE	reported	igd
362	1839339	0.00220651	454633	0.0127569	18	7.39997e-09	ukb-b-8909	rs9955276	T	C	0.144431	Body fat percentage || id:ukb-b-8909	TRUE	reported	igd
363	39910592	0.00169686	454633	0.0107485	18	2.39999e-10	ukb-b-8909	rs8096564	T	G	0.298122	Body fat percentage || id:ukb-b-8909	TRUE	reported	igd
364	13072979	0.00155008	454633	0.00961178	18	5.60003e-10	ukb-b-8909	rs1787013	C	T	0.450716	Body fat percentage || id:ukb-b-8909	TRUE	reported	igd
366	58048295	0.00279375	454633	-0.0252015	18	1.9002e-19	ukb-b-8909	rs57636386	C	T	0.083836	Body fat percentage || id:ukb-b-8909	TRUE	reported	igd
367	4050424	0.00198547	454633	-0.0171142	19	6.70039e-18	ukb-b-8909	rs72976986	A	G	0.190192	Body fat percentage || id:ukb-b-8909	TRUE	reported	igd
368	8670147	0.00423712	454633	-0.0249637	19	3.79997e-09	ukb-b-8909	rs62621197	T	C	0.037191	Body fat percentage || id:ukb-b-8909	TRUE	reported	igd
369	45411941	0.00213952	454633	-0.0215029	19	9.20026e-24	ukb-b-8909	rs429358	C	T	0.154044	Body fat percentage || id:ukb-b-8909	TRUE	reported	igd
370	33868013	0.00154865	454633	0.00878996	19	1.40001e-08	ukb-b-8909	rs1469084	G	A	0.545742	Body fat percentage || id:ukb-b-8909	TRUE	reported	igd
371	18452195	0.00174938	454633	-0.0126806	19	4.19952e-13	ukb-b-8909	rs12459965	T	C	0.267624	Body fat percentage || id:ukb-b-8909	TRUE	reported	igd
372	18812785	0.00158003	454633	-0.0143589	19	1e-19	ukb-b-8909	rs8112818	G	A	0.400376	Body fat percentage || id:ukb-b-8909	TRUE	reported	igd
373	46182304	0.00194747	454633	-0.0232502	19	7.39946e-33	ukb-b-8909	rs10423928	A	T	0.194436	Body fat percentage || id:ukb-b-8909	TRUE	reported	igd
374	18383506	0.00160075	454633	-0.0177091	19	1.9002e-28	ukb-b-8909	rs11666808	C	T	0.625293	Body fat percentage || id:ukb-b-8909	TRUE	reported	igd
375	34008600	0.00156772	454633	-0.0163804	19	1.50003e-25	ukb-b-8909	rs33836	T	C	0.464327	Body fat percentage || id:ukb-b-8909	TRUE	reported	igd
376	47602577	0.00182093	454633	0.0118765	19	6.89922e-11	ukb-b-8909	rs9304665	A	T	0.763642	Body fat percentage || id:ukb-b-8909	TRUE	reported	igd
377	30272202	0.00165332	454633	0.0123462	19	8.19974e-14	ukb-b-8909	rs12462975	A	G	0.32959	Body fat percentage || id:ukb-b-8909	TRUE	reported	igd
378	41990761	0.00232906	454633	-0.0147849	20	2.19999e-10	ukb-b-8909	rs6103254	C	T	0.126684	Body fat percentage || id:ukb-b-8909	TRUE	reported	igd
379	46365636	0.00188796	454633	-0.0128916	20	8.60003e-12	ukb-b-8909	rs56218501	T	C	0.211814	Body fat percentage || id:ukb-b-8909	TRUE	reported	igd
380	51100420	0.0016559	454633	-0.0130773	20	2.80027e-15	ukb-b-8909	rs6021948	A	T	0.32177	Body fat percentage || id:ukb-b-8909	TRUE	reported	igd
381	53444487	0.00185641	454633	-0.0105166	20	1.5e-08	ukb-b-8909	rs6064113	C	T	0.765465	Body fat percentage || id:ukb-b-8909	TRUE	reported	igd
382	32904636	0.00316613	454633	0.0194862	20	7.49998e-10	ukb-b-8909	rs843901	G	T	0.936414	Body fat percentage || id:ukb-b-8909	TRUE	reported	igd
383	15816236	0.00231882	454633	0.0140368	20	1.40001e-09	ukb-b-8909	rs16996657	C	T	0.127757	Body fat percentage || id:ukb-b-8909	TRUE	reported	igd
384	25278600	0.00155587	454633	0.0130676	20	4.49987e-17	ukb-b-8909	rs7020	A	G	0.437471	Body fat percentage || id:ukb-b-8909	TRUE	reported	igd
385	47498117	0.00215064	454633	-0.0164403	20	2.09991e-14	ukb-b-8909	rs112852122	A	G	0.157829	Body fat percentage || id:ukb-b-8909	TRUE	reported	igd
386	62370349	0.0016495	454633	0.0120757	20	2.49977e-13	ukb-b-8909	rs1056441	C	T	0.675301	Body fat percentage || id:ukb-b-8909	TRUE	reported	igd
387	36741262	0.00208683	454633	-0.0127956	21	8.70001e-10	ukb-b-8909	rs62218301	G	A	0.166049	Body fat percentage || id:ukb-b-8909	TRUE	reported	igd
388	46581798	0.00155475	454633	0.0123902	21	1.59993e-15	ukb-b-8909	rs394608	C	T	0.537747	Body fat percentage || id:ukb-b-8909	TRUE	reported	igd
389	38885506	0.00314532	454633	-0.0180452	21	9.59997e-09	ukb-b-8909	rs17193211	T	C	0.066803	Body fat percentage || id:ukb-b-8909	TRUE	reported	igd
390	18085482	0.00155205	454633	0.00875321	21	1.7e-08	ukb-b-8909	rs1475860	C	G	0.505368	Body fat percentage || id:ukb-b-8909	TRUE	reported	igd
391	40683196	0.00213178	454633	0.0132675	21	4.90004e-10	ukb-b-8909	rs74618095	C	T	0.157976	Body fat percentage || id:ukb-b-8909	TRUE	reported	igd
392	38119213	0.00159107	454633	-0.00959714	22	1.6e-09	ukb-b-8909	rs12628603	A	G	0.617054	Body fat percentage || id:ukb-b-8909	TRUE	reported	igd
393	38599767	0.00156868	454633	-0.0169383	22	3.50026e-27	ukb-b-8909	rs4820323	G	C	0.580958	Body fat percentage || id:ukb-b-8909	TRUE	reported	igd
394	18220831	0.00204591	454633	0.0121586	22	2.80001e-09	ukb-b-8909	rs11538	G	A	0.171838	Body fat percentage || id:ukb-b-8909	TRUE	reported	igd
395	48874412	0.00155077	454633	0.0104441	22	1.59993e-11	ukb-b-8909	rs10854853	T	G	0.456784	Body fat percentage || id:ukb-b-8909	TRUE	reported	igd

## Sheet: S7-Whole body fat mass
	beta.exposure	pos.exposure	chr.exposure	se.exposure	pval.exposure	samplesize.exposure	id.exposure	SNP	effect_allele.exposure	other_allele.exposure	eaf.exposure	exposure	mr_keep.exposure	pval_origin.exposure	data_source.exposure
1	0.0125527	2725475	1	0.00196786	1.79999e-10	454137	ukb-b-19393	rs7537581	A	C	0.531743	Whole body fat mass || id:ukb-b-19393	TRUE	reported	igd
2	0.0113099	7725414	1	0.00199809	1.5e-08	454137	ukb-b-19393	rs4908672	T	C	0.392916	Whole body fat mass || id:ukb-b-19393	TRUE	reported	igd
3	-0.0147685	11207269	1	0.00228666	1.09999e-10	454137	ukb-b-19393	rs2791643	T	C	0.761787	Whole body fat mass || id:ukb-b-19393	TRUE	reported	igd
4	-0.0152607	47670525	1	0.00198063	1.29987e-14	454137	ukb-b-19393	rs12144626	C	T	0.582757	Whole body fat mass || id:ukb-b-19393	TRUE	reported	igd
5	0.0127059	54724246	1	0.00207594	9.29994e-10	454137	ukb-b-19393	rs3766442	C	T	0.328381	Whole body fat mass || id:ukb-b-19393	TRUE	reported	igd
6	0.020413	72765116	1	0.001989	1e-24	454137	ukb-b-19393	rs2568958	A	G	0.603669	Whole body fat mass || id:ukb-b-19393	TRUE	reported	igd
7	0.0174262	98315893	1	0.00233926	9.3994e-14	454137	ukb-b-19393	rs12072739	G	A	0.224583	Whole body fat mass || id:ukb-b-19393	TRUE	reported	igd
8	0.0115824	156489974	1	0.00203229	1.2e-08	454137	ukb-b-19393	rs1778830	A	G	0.362141	Whole body fat mass || id:ukb-b-19393	TRUE	reported	igd
9	-0.0436689	174946883	1	0.00591223	1.50003e-13	454137	ukb-b-19393	rs79518326	A	C	0.028638	Whole body fat mass || id:ukb-b-19393	TRUE	reported	igd
10	-0.0138291	190294726	1	0.00196314	1.9002e-12	454137	ukb-b-19393	rs815163	C	T	0.563206	Whole body fat mass || id:ukb-b-19393	TRUE	reported	igd
11	-0.0147572	225668524	1	0.00219669	1.80011e-11	454137	ukb-b-19393	rs10915840	A	G	0.274253	Whole body fat mass || id:ukb-b-19393	TRUE	reported	igd
12	-0.0158463	243557659	1	0.00278232	1.2e-08	454137	ukb-b-19393	rs10927006	C	T	0.143706	Whole body fat mass || id:ukb-b-19393	TRUE	reported	igd
13	-0.0155056	243832560	1	0.00261946	3.2e-09	454137	ukb-b-19393	rs4658403	T	C	0.833672	Whole body fat mass || id:ukb-b-19393	TRUE	reported	igd
14	0.0190655	32197257	1	0.00258351	1.59993e-13	454137	ukb-b-19393	rs3766823	A	G	0.171973	Whole body fat mass || id:ukb-b-19393	TRUE	reported	igd
15	0.0160792	39921811	1	0.00266375	1.6e-09	454137	ukb-b-19393	rs61779305	C	G	0.172791	Whole body fat mass || id:ukb-b-19393	TRUE	reported	igd
16	-0.0178202	113128931	1	0.00241337	1.50003e-13	454137	ukb-b-19393	rs12724928	C	T	0.204845	Whole body fat mass || id:ukb-b-19393	TRUE	reported	igd
17	-0.0173264	151002510	1	0.00286467	1.5e-09	454137	ukb-b-19393	rs4589116	T	C	0.865498	Whole body fat mass || id:ukb-b-19393	TRUE	reported	igd
18	0.0444915	177889480	1	0.00241278	6.29941e-76	454137	ukb-b-19393	rs543874	G	A	0.205271	Whole body fat mass || id:ukb-b-19393	TRUE	reported	igd
19	-0.0153947	195148296	1	0.00240452	1.5e-10	454137	ukb-b-19393	rs76702514	G	C	0.210651	Whole body fat mass || id:ukb-b-19393	TRUE	reported	igd
20	-0.0123954	209211968	1	0.00200114	5.89997e-10	454137	ukb-b-19393	rs11119208	G	A	0.614888	Whole body fat mass || id:ukb-b-19393	TRUE	reported	igd
21	0.0227658	219762581	1	0.00215631	4.70002e-26	454137	ukb-b-19393	rs2494196	A	C	0.286018	Whole body fat mass || id:ukb-b-19393	TRUE	reported	igd
22	-0.018464	23313353	1	0.00261798	1.80011e-12	454137	ukb-b-19393	rs10799778	G	T	0.833665	Whole body fat mass || id:ukb-b-19393	TRUE	reported	igd
23	-0.0194482	33234128	1	0.00259868	7.19946e-14	454137	ukb-b-19393	rs3737992	A	G	0.168988	Whole body fat mass || id:ukb-b-19393	TRUE	reported	igd
24	-0.0188395	49997674	1	0.00209079	1.99986e-19	454137	ukb-b-19393	rs1167309	T	C	0.681108	Whole body fat mass || id:ukb-b-19393	TRUE	reported	igd
25	-0.0199173	62570321	1	0.00197478	6.4003e-24	454137	ukb-b-19393	rs1013293	A	G	0.43027	Whole body fat mass || id:ukb-b-19393	TRUE	reported	igd
26	0.0142759	66417145	1	0.00195673	2.99985e-13	454137	ukb-b-19393	rs11208779	C	G	0.528904	Whole body fat mass || id:ukb-b-19393	TRUE	reported	igd
27	0.0225892	149906413	1	0.00198498	5.30029e-30	454137	ukb-b-19393	rs11205303	C	T	0.406671	Whole body fat mass || id:ukb-b-19393	TRUE	reported	igd
28	0.0140779	150440279	1	0.00236122	2.5e-09	454137	ukb-b-19393	rs55816515	C	T	0.217763	Whole body fat mass || id:ukb-b-19393	TRUE	reported	igd
29	0.0211528	156019075	1	0.00277793	2.60016e-14	454137	ukb-b-19393	rs61813293	T	G	0.14308	Whole body fat mass || id:ukb-b-19393	TRUE	reported	igd
30	-0.0171518	1601052	1	0.00225365	2.70023e-14	454137	ukb-b-19393	rs72634826	A	G	0.259876	Whole body fat mass || id:ukb-b-19393	TRUE	reported	igd
31	0.0127606	75001480	1	0.00199634	1.6e-10	454137	ukb-b-19393	rs3845344	T	C	0.391189	Whole body fat mass || id:ukb-b-19393	TRUE	reported	igd
32	0.0199108	96924097	1	0.00197995	8.60003e-24	454137	ukb-b-19393	rs11165643	T	C	0.590189	Whole body fat mass || id:ukb-b-19393	TRUE	reported	igd
33	0.0665947	110154688	1	0.00615325	2.70023e-27	454137	ukb-b-19393	rs17024393	C	T	0.02591	Whole body fat mass || id:ukb-b-19393	TRUE	reported	igd
34	0.0110373	203519648	1	0.0019837	2.59998e-08	454137	ukb-b-19393	rs17781552	A	G	0.545262	Whole body fat mass || id:ukb-b-19393	TRUE	reported	igd
35	0.0142452	218609702	1	0.00215289	3.69999e-11	454137	ukb-b-19393	rs6684205	G	A	0.286862	Whole body fat mass || id:ukb-b-19393	TRUE	reported	igd
36	-0.0135032	34584393	1	0.00214264	2.90001e-10	454137	ukb-b-19393	rs12031634	A	G	0.296495	Whole body fat mass || id:ukb-b-19393	TRUE	reported	igd
37	0.0432047	78450517	1	0.00301618	1.50003e-46	454137	ukb-b-19393	rs34517439	A	C	0.121701	Whole body fat mass || id:ukb-b-19393	TRUE	reported	igd
38	0.012894	80812329	1	0.00212701	1.29999e-09	454137	ukb-b-19393	rs6688826	C	T	0.298242	Whole body fat mass || id:ukb-b-19393	TRUE	reported	igd
39	0.0124378	112317512	1	0.00200831	5.89997e-10	454137	ukb-b-19393	rs197422	A	C	0.379823	Whole body fat mass || id:ukb-b-19393	TRUE	reported	igd
40	0.0211458	201800511	1	0.00205731	8.80035e-25	454137	ukb-b-19393	rs2678204	G	T	0.340185	Whole body fat mass || id:ukb-b-19393	TRUE	reported	igd
41	0.0240987	25150116	2	0.00194906	4.10015e-35	454137	ukb-b-19393	rs6752378	A	C	0.486283	Whole body fat mass || id:ukb-b-19393	TRUE	reported	igd
42	-0.0135316	27039792	2	0.00195977	5.00035e-12	454137	ukb-b-19393	rs12475388	A	G	0.485684	Whole body fat mass || id:ukb-b-19393	TRUE	reported	igd
43	-0.0140538	46884824	2	0.00234362	2e-09	454137	ukb-b-19393	rs113019802	A	G	0.22505	Whole body fat mass || id:ukb-b-19393	TRUE	reported	igd
44	-0.013662	50742227	2	0.00202539	1.50003e-11	454137	ukb-b-19393	rs10187101	T	C	0.363607	Whole body fat mass || id:ukb-b-19393	TRUE	reported	igd
45	-0.0194111	58933591	2	0.00196687	5.70033e-23	454137	ukb-b-19393	rs1861410	T	C	0.555339	Whole body fat mass || id:ukb-b-19393	TRUE	reported	igd
46	0.0114546	76185292	2	0.00204093	2e-08	454137	ukb-b-19393	rs2692741	C	G	0.367191	Whole body fat mass || id:ukb-b-19393	TRUE	reported	igd
47	-0.0148033	136407479	2	0.0022222	2.70023e-11	454137	ukb-b-19393	rs1446585	G	A	0.244552	Whole body fat mass || id:ukb-b-19393	TRUE	reported	igd
48	0.0182985	154821564	2	0.00320833	1.2e-08	454137	ukb-b-19393	rs13409967	T	G	0.103039	Whole body fat mass || id:ukb-b-19393	TRUE	reported	igd
49	0.01447	172900948	2	0.00201321	6.59933e-13	454137	ukb-b-19393	rs12987931	T	C	0.614937	Whole body fat mass || id:ukb-b-19393	TRUE	reported	igd
50	0.0167032	181599070	2	0.00206274	5.60015e-16	454137	ukb-b-19393	rs2216931	A	C	0.66198	Whole body fat mass || id:ukb-b-19393	TRUE	reported	igd
51	-0.0783974	422144	2	0.00455712	2.49977e-66	454137	ukb-b-19393	rs62107261	C	T	0.048321	Whole body fat mass || id:ukb-b-19393	TRUE	reported	igd
52	-0.0210772	59335104	2	0.0019987	5.30029e-26	454137	ukb-b-19393	rs7575523	G	T	0.603215	Whole body fat mass || id:ukb-b-19393	TRUE	reported	igd
53	-0.0151584	147903382	2	0.00197504	1.69981e-14	454137	ukb-b-19393	rs429343	G	A	0.576574	Whole body fat mass || id:ukb-b-19393	TRUE	reported	igd
54	-0.0134785	213414265	2	0.00221652	1.2e-09	454137	ukb-b-19393	rs13427822	G	A	0.271181	Whole body fat mass || id:ukb-b-19393	TRUE	reported	igd
56	0.0154229	228980358	2	0.00205116	5.50047e-14	454137	ukb-b-19393	rs10209821	T	C	0.342644	Whole body fat mass || id:ukb-b-19393	TRUE	reported	igd
57	0.0145785	56190273	2	0.00254987	1.09999e-08	454137	ukb-b-19393	rs6735393	C	A	0.180527	Whole body fat mass || id:ukb-b-19393	TRUE	reported	igd
58	-0.0133694	86850022	2	0.00216591	6.69993e-10	454137	ukb-b-19393	rs396354	C	T	0.715675	Whole body fat mass || id:ukb-b-19393	TRUE	reported	igd
59	0.0165	165528876	2	0.00199334	1.29987e-16	454137	ukb-b-19393	rs13389219	T	C	0.392426	Whole body fat mass || id:ukb-b-19393	TRUE	reported	igd
60	0.0107453	203862724	2	0.00195816	4.09996e-08	454137	ukb-b-19393	rs55685371	A	T	0.553532	Whole body fat mass || id:ukb-b-19393	TRUE	reported	igd
61	-0.0299133	205375909	2	0.00366606	3.40017e-16	454137	ukb-b-19393	rs4482463	A	C	0.923039	Whole body fat mass || id:ukb-b-19393	TRUE	reported	igd
62	0.0157296	207936911	2	0.00279234	1.79999e-08	454137	ukb-b-19393	rs1263629	G	A	0.143757	Whole body fat mass || id:ukb-b-19393	TRUE	reported	igd
63	0.0471154	628504	2	0.00258261	2.29985e-74	454137	ukb-b-19393	rs6744646	G	A	0.828314	Whole body fat mass || id:ukb-b-19393	TRUE	reported	igd
64	0.018455	12817006	2	0.00334767	3.50002e-08	454137	ukb-b-19393	rs62124717	A	G	0.0947	Whole body fat mass || id:ukb-b-19393	TRUE	reported	igd
65	-0.0185222	100832182	2	0.00198725	1.20005e-20	454137	ukb-b-19393	rs1160543	T	C	0.400832	Whole body fat mass || id:ukb-b-19393	TRUE	reported	igd
66	-0.0145805	142293511	2	0.00250456	5.80003e-09	454137	ukb-b-19393	rs13008033	G	A	0.185807	Whole body fat mass || id:ukb-b-19393	TRUE	reported	igd
68	-0.0180733	175238924	2	0.00251355	6.4998e-13	454137	ukb-b-19393	rs72917533	C	T	0.185501	Whole body fat mass || id:ukb-b-19393	TRUE	reported	igd
69	-0.0142962	193865203	2	0.00232419	7.69999e-10	454137	ukb-b-19393	rs79847714	C	T	0.228218	Whole body fat mass || id:ukb-b-19393	TRUE	reported	igd
70	0.0186983	230627955	2	0.00209543	4.49987e-19	454137	ukb-b-19393	rs35882248	T	C	0.317111	Whole body fat mass || id:ukb-b-19393	TRUE	reported	igd
71	-0.0108669	236896765	2	0.00196514	3.2e-08	454137	ukb-b-19393	rs1840126	C	A	0.563615	Whole body fat mass || id:ukb-b-19393	TRUE	reported	igd
72	0.0155506	242568017	2	0.00271607	1e-08	454137	ukb-b-19393	rs111942358	C	G	0.153365	Whole body fat mass || id:ukb-b-19393	TRUE	reported	igd
73	0.0180564	36784987	2	0.00201927	3.80014e-19	454137	ukb-b-19393	rs10175266	G	A	0.368857	Whole body fat mass || id:ukb-b-19393	TRUE	reported	igd
74	-0.0157786	69582028	2	0.00197847	1.50003e-15	454137	ukb-b-19393	rs13408397	T	C	0.411036	Whole body fat mass || id:ukb-b-19393	TRUE	reported	igd
75	0.0142917	105404221	2	0.00195402	2.60016e-13	454137	ukb-b-19393	rs441792	G	A	0.486643	Whole body fat mass || id:ukb-b-19393	TRUE	reported	igd
76	-0.0136014	166185707	2	0.00223515	1.2e-09	454137	ukb-b-19393	rs3754963	T	A	0.255045	Whole body fat mass || id:ukb-b-19393	TRUE	reported	igd
77	0.0126522	212299249	2	0.00211613	2.19999e-09	454137	ukb-b-19393	rs73985439	C	A	0.307339	Whole body fat mass || id:ukb-b-19393	TRUE	reported	igd
78	-0.0138327	44044344	3	0.00195785	1.59993e-12	454137	ukb-b-19393	rs1554654	T	C	0.470556	Whole body fat mass || id:ukb-b-19393	TRUE	reported	igd
79	0.0146472	62471282	3	0.00207288	1.59993e-12	454137	ukb-b-19393	rs9968060	T	C	0.642602	Whole body fat mass || id:ukb-b-19393	TRUE	reported	igd
80	-0.0120287	62687746	3	0.00206495	5.69994e-09	454137	ukb-b-19393	rs6769617	T	A	0.663975	Whole body fat mass || id:ukb-b-19393	TRUE	reported	igd
81	0.0224847	88267467	3	0.00305205	1.69981e-13	454137	ukb-b-19393	rs9851777	C	T	0.884948	Whole body fat mass || id:ukb-b-19393	TRUE	reported	igd
82	0.0126693	108129348	3	0.00212637	2.59998e-09	454137	ukb-b-19393	rs1078455	C	T	0.309538	Whole body fat mass || id:ukb-b-19393	TRUE	reported	igd
83	0.0214248	9511736	3	0.00322004	2.90001e-11	454137	ukb-b-19393	rs3774063	T	C	0.102135	Whole body fat mass || id:ukb-b-19393	TRUE	reported	igd
84	0.0110499	41308449	3	0.00199389	2.99999e-08	454137	ukb-b-19393	rs11720292	A	C	0.45852	Whole body fat mass || id:ukb-b-19393	TRUE	reported	igd
85	0.0143852	104612668	3	0.00197796	3.50026e-13	454137	ukb-b-19393	rs1436348	G	A	0.582731	Whole body fat mass || id:ukb-b-19393	TRUE	reported	igd
86	0.0206294	131551027	3	0.00218265	3.29989e-21	454137	ukb-b-19393	rs11709402	G	A	0.278651	Whole body fat mass || id:ukb-b-19393	TRUE	reported	igd
87	0.0112074	161434707	3	0.0019503	9.09997e-09	454137	ukb-b-19393	rs6790206	G	A	0.541051	Whole body fat mass || id:ukb-b-19393	TRUE	reported	igd
88	0.0146589	196149165	3	0.00203437	5.79963e-13	454137	ukb-b-19393	rs7372674	A	C	0.357186	Whole body fat mass || id:ukb-b-19393	TRUE	reported	igd
89	0.0137529	25110415	3	0.00198694	4.49987e-12	454137	ukb-b-19393	rs7619139	A	T	0.588629	Whole body fat mass || id:ukb-b-19393	TRUE	reported	igd
90	-0.0187817	42418446	3	0.00255183	1.80011e-13	454137	ukb-b-19393	rs28350	G	A	0.820601	Whole body fat mass || id:ukb-b-19393	TRUE	reported	igd
91	0.0248378	49920571	3	0.00195189	4.30031e-37	454137	ukb-b-19393	rs9843653	C	T	0.511529	Whole body fat mass || id:ukb-b-19393	TRUE	reported	igd
92	-0.0215606	61208619	3	0.00276035	5.70033e-15	454137	ukb-b-19393	rs17668356	G	C	0.145987	Whole body fat mass || id:ukb-b-19393	TRUE	reported	igd
93	-0.0124039	173662094	3	0.00221031	2e-08	454137	ukb-b-19393	rs11926024	A	T	0.263929	Whole body fat mass || id:ukb-b-19393	TRUE	reported	igd
94	0.0311211	12393125	3	0.00299903	3.19963e-25	454137	ukb-b-19393	rs1801282	G	C	0.119546	Whole body fat mass || id:ukb-b-19393	TRUE	reported	igd
95	0.0124127	30052399	3	0.00196588	2.69998e-10	454137	ukb-b-19393	rs1857883	A	G	0.545009	Whole body fat mass || id:ukb-b-19393	TRUE	reported	igd
96	0.0213268	42305131	3	0.00307284	3.90032e-12	454137	ukb-b-19393	rs754635	G	C	0.886587	Whole body fat mass || id:ukb-b-19393	TRUE	reported	igd
97	0.0116765	81808602	3	0.00201566	6.90001e-09	454137	ukb-b-19393	rs3772882	A	C	0.373259	Whole body fat mass || id:ukb-b-19393	TRUE	reported	igd
98	-0.0162889	85806313	3	0.00201752	6.79986e-16	454137	ukb-b-19393	rs9876664	T	G	0.375486	Whole body fat mass || id:ukb-b-19393	TRUE	reported	igd
99	-0.0192152	94038085	3	0.00195062	6.79986e-23	454137	ukb-b-19393	rs1454687	G	C	0.51535	Whole body fat mass || id:ukb-b-19393	TRUE	reported	igd
100	0.0225939	141106063	3	0.00196048	9.8992e-31	454137	ukb-b-19393	rs7632381	C	T	0.444374	Whole body fat mass || id:ukb-b-19393	TRUE	reported	igd
101	-0.0112827	12922716	3	0.0020317	2.80001e-08	454137	ukb-b-19393	rs361222	T	A	0.632467	Whole body fat mass || id:ukb-b-19393	TRUE	reported	igd
102	-0.0133068	31410801	3	0.00217018	8.70001e-10	454137	ukb-b-19393	rs11129446	A	T	0.285782	Whole body fat mass || id:ukb-b-19393	TRUE	reported	igd
103	-0.0118429	71684845	3	0.00200535	3.50002e-09	454137	ukb-b-19393	rs6782714	T	C	0.409425	Whole body fat mass || id:ukb-b-19393	TRUE	reported	igd
104	0.0109217	82629523	3	0.00199148	4.20001e-08	454137	ukb-b-19393	rs4123668	C	T	0.402759	Whole body fat mass || id:ukb-b-19393	TRUE	reported	igd
105	-0.0144833	123051230	3	0.00211554	7.59976e-12	454137	ukb-b-19393	rs9839081	A	G	0.325039	Whole body fat mass || id:ukb-b-19393	TRUE	reported	igd
106	0.0131288	136114945	3	0.00215496	1.09999e-09	454137	ukb-b-19393	rs1964675	T	C	0.711071	Whole body fat mass || id:ukb-b-19393	TRUE	reported	igd
107	0.015542	147134039	3	0.00284839	4.90004e-08	454137	ukb-b-19393	rs12107172	G	A	0.136512	Whole body fat mass || id:ukb-b-19393	TRUE	reported	igd
108	0.0171575	153657951	3	0.002003	1.10002e-17	454137	ukb-b-19393	rs1568488	C	G	0.594862	Whole body fat mass || id:ukb-b-19393	TRUE	reported	igd
109	0.0160216	170724883	3	0.00214912	8.99912e-14	454137	ukb-b-19393	rs8192675	C	T	0.28869	Whole body fat mass || id:ukb-b-19393	TRUE	reported	igd
110	-0.0133717	183536836	3	0.0020414	5.70033e-11	454137	ukb-b-19393	rs2606227	C	T	0.631414	Whole body fat mass || id:ukb-b-19393	TRUE	reported	igd
111	0.0180427	185490184	3	0.00312853	8.10009e-09	454137	ukb-b-19393	rs73175572	G	A	0.111713	Whole body fat mass || id:ukb-b-19393	TRUE	reported	igd
112	-0.0211658	185828465	3	0.00251576	4.00037e-17	454137	ukb-b-19393	rs73052033	C	T	0.185065	Whole body fat mass || id:ukb-b-19393	TRUE	reported	igd
113	-0.0158015	2262191	4	0.00287282	3.79997e-08	454137	ukb-b-19393	rs2269487	G	A	0.134728	Whole body fat mass || id:ukb-b-19393	TRUE	reported	igd
114	0.0186849	18329824	4	0.00195803	1.39991e-21	454137	ukb-b-19393	rs2192527	G	A	0.465514	Whole body fat mass || id:ukb-b-19393	TRUE	reported	igd
115	-0.0173443	25342606	4	0.00235571	1.80011e-13	454137	ukb-b-19393	rs56203712	G	A	0.233836	Whole body fat mass || id:ukb-b-19393	TRUE	reported	igd
116	-0.0230745	28489339	4	0.00280342	1.9002e-16	454137	ukb-b-19393	rs73213484	T	A	0.141217	Whole body fat mass || id:ukb-b-19393	TRUE	reported	igd
117	0.0139501	82157284	4	0.00225241	5.89997e-10	454137	ukb-b-19393	rs62302286	C	T	0.251284	Whole body fat mass || id:ukb-b-19393	TRUE	reported	igd
118	-0.0166952	137083193	4	0.00197551	2.90001e-17	454137	ukb-b-19393	rs1296328	C	A	0.558984	Whole body fat mass || id:ukb-b-19393	TRUE	reported	igd
119	-0.0365007	164359678	4	0.00624845	5.19996e-09	454137	ukb-b-19393	rs148636479	T	A	0.028546	Whole body fat mass || id:ukb-b-19393	TRUE	reported	igd
120	0.0111139	6495698	4	0.00195256	1.29999e-08	454137	ukb-b-19393	rs11731255	G	A	0.473985	Whole body fat mass || id:ukb-b-19393	TRUE	reported	igd
121	0.0141758	56289785	4	0.00195841	4.49987e-13	454137	ukb-b-19393	rs6840236	C	T	0.464888	Whole body fat mass || id:ukb-b-19393	TRUE	reported	igd
122	0.0125242	96150044	4	0.00198677	2.90001e-10	454137	ukb-b-19393	rs4419475	T	A	0.407357	Whole body fat mass || id:ukb-b-19393	TRUE	reported	igd
123	0.0420959	100239319	4	0.00592358	1.20005e-12	454137	ukb-b-19393	rs1229984	C	T	0.972782	Whole body fat mass || id:ukb-b-19393	TRUE	reported	igd
124	0.0375077	103188709	4	0.00371154	5.19996e-24	454137	ukb-b-19393	rs13107325	T	C	0.074872	Whole body fat mass || id:ukb-b-19393	TRUE	reported	igd
125	-0.013819	130724902	4	0.00203762	1.20005e-11	454137	ukb-b-19393	rs11099020	T	C	0.640531	Whole body fat mass || id:ukb-b-19393	TRUE	reported	igd
126	-0.0163404	145839264	4	0.00196127	8.00018e-17	454137	ukb-b-19393	rs4240326	G	A	0.550137	Whole body fat mass || id:ukb-b-19393	TRUE	reported	igd
127	-0.0138687	147354089	4	0.00248678	2.39999e-08	454137	ukb-b-19393	rs113079574	T	C	0.192709	Whole body fat mass || id:ukb-b-19393	TRUE	reported	igd
128	-0.0109141	83159728	4	0.00194867	2.1e-08	454137	ukb-b-19393	rs7663885	C	T	0.500214	Whole body fat mass || id:ukb-b-19393	TRUE	reported	igd
129	0.0112973	171041408	4	0.00198568	1.29999e-08	454137	ukb-b-19393	rs530255	C	T	0.411125	Whole body fat mass || id:ukb-b-19393	TRUE	reported	igd
130	-0.0162395	52932825	4	0.00220477	1.80011e-13	454137	ukb-b-19393	rs3113509	T	C	0.731949	Whole body fat mass || id:ukb-b-19393	TRUE	reported	igd
131	-0.0107953	180167906	4	0.00197091	4.30002e-08	454137	ukb-b-19393	rs7683836	A	G	0.557258	Whole body fat mass || id:ukb-b-19393	TRUE	reported	igd
132	0.011656	34911685	4	0.00205975	1.5e-08	454137	ukb-b-19393	rs4088476	T	C	0.660801	Whole body fat mass || id:ukb-b-19393	TRUE	reported	igd
133	0.013355	38731476	4	0.00243296	4e-08	454137	ukb-b-19393	rs35568752	A	G	0.201678	Whole body fat mass || id:ukb-b-19393	TRUE	reported	igd
134	0.0275414	45186139	4	0.00197323	2.80027e-44	454137	ukb-b-19393	rs10938398	A	G	0.433522	Whole body fat mass || id:ukb-b-19393	TRUE	reported	igd
135	-0.0118394	55541879	4	0.00197949	2.19999e-09	454137	ukb-b-19393	rs2237025	C	T	0.555383	Whole body fat mass || id:ukb-b-19393	TRUE	reported	igd
136	-0.0131276	67803507	4	0.0023739	3.2e-08	454137	ukb-b-19393	rs1383723	T	A	0.78314	Whole body fat mass || id:ukb-b-19393	TRUE	reported	igd
137	0.01403	80812960	4	0.0020466	7.10068e-12	454137	ukb-b-19393	rs6847975	A	G	0.356172	Whole body fat mass || id:ukb-b-19393	TRUE	reported	igd
138	-0.0121038	89734587	4	0.0019543	5.89997e-10	454137	ukb-b-19393	rs1350506	C	T	0.47058	Whole body fat mass || id:ukb-b-19393	TRUE	reported	igd
139	-0.0330784	51090842	5	0.00486322	1e-11	454137	ukb-b-19393	rs72767253	A	C	0.042122	Whole body fat mass || id:ukb-b-19393	TRUE	reported	igd
140	0.0112111	66193103	5	0.00196444	1.09999e-08	454137	ukb-b-19393	rs467176	T	C	0.545076	Whole body fat mass || id:ukb-b-19393	TRUE	reported	igd
141	-0.0138893	133840929	5	0.00228563	1.2e-09	454137	ukb-b-19393	rs10071662	T	C	0.242255	Whole body fat mass || id:ukb-b-19393	TRUE	reported	igd
142	-0.0140621	153246412	5	0.00211678	3.10027e-11	454137	ukb-b-19393	rs2964023	C	T	0.691967	Whole body fat mass || id:ukb-b-19393	TRUE	reported	igd
143	0.0139637	63020706	5	0.00195362	8.80035e-13	454137	ukb-b-19393	rs1503526	C	T	0.480033	Whole body fat mass || id:ukb-b-19393	TRUE	reported	igd
144	-0.0123008	63927239	5	0.00208579	3.69999e-09	454137	ukb-b-19393	rs10050620	T	C	0.325381	Whole body fat mass || id:ukb-b-19393	TRUE	reported	igd
145	0.0146571	95554016	5	0.00208292	1.99986e-12	454137	ukb-b-19393	rs11135450	G	A	0.668911	Whole body fat mass || id:ukb-b-19393	TRUE	reported	igd
146	-0.0127468	104022239	5	0.00197561	1.09999e-10	454137	ukb-b-19393	rs396755	G	C	0.571066	Whole body fat mass || id:ukb-b-19393	TRUE	reported	igd
147	0.0161316	139059017	5	0.00202598	1.69981e-15	454137	ukb-b-19393	rs3822742	A	C	0.371036	Whole body fat mass || id:ukb-b-19393	TRUE	reported	igd
148	0.0176994	170506141	5	0.00219661	7.8001e-16	454137	ukb-b-19393	rs812949	C	T	0.729231	Whole body fat mass || id:ukb-b-19393	TRUE	reported	igd
149	0.0179075	299621	5	0.00291413	8e-10	454137	ukb-b-19393	rs9654453	C	T	0.12928	Whole body fat mass || id:ukb-b-19393	TRUE	reported	igd
150	-0.0125974	63978255	5	0.00198674	2.30001e-10	454137	ukb-b-19393	rs2610245	G	A	0.517849	Whole body fat mass || id:ukb-b-19393	TRUE	reported	igd
152	-0.0179935	77389973	5	0.00226342	1.9002e-15	454137	ukb-b-19393	rs252749	A	G	0.245964	Whole body fat mass || id:ukb-b-19393	TRUE	reported	igd
153	0.0324202	87986314	5	0.00286872	1.29987e-29	454137	ukb-b-19393	rs34483452	A	C	0.136334	Whole body fat mass || id:ukb-b-19393	TRUE	reported	igd
154	-0.0198339	107496102	5	0.00255126	7.59976e-15	454137	ukb-b-19393	rs40071	C	T	0.179506	Whole body fat mass || id:ukb-b-19393	TRUE	reported	igd
155	-0.0122788	3513485	5	0.00196155	3.89996e-10	454137	ukb-b-19393	rs698147	G	A	0.543491	Whole body fat mass || id:ukb-b-19393	TRUE	reported	igd
156	-0.0265622	75003678	5	0.00199805	2.49977e-40	454137	ukb-b-19393	rs2307111	C	T	0.395076	Whole body fat mass || id:ukb-b-19393	TRUE	reported	igd
157	0.0129733	94197477	5	0.00224132	7.10003e-09	454137	ukb-b-19393	rs159037	C	T	0.253896	Whole body fat mass || id:ukb-b-19393	TRUE	reported	igd
158	0.0111105	105870033	5	0.00198188	2.1e-08	454137	ukb-b-19393	rs62379271	G	T	0.578512	Whole body fat mass || id:ukb-b-19393	TRUE	reported	igd
159	0.0132856	112445734	5	0.00197516	1.69981e-11	454137	ukb-b-19393	rs10478110	C	A	0.434339	Whole body fat mass || id:ukb-b-19393	TRUE	reported	igd
160	0.013152	119389031	5	0.0019868	3.59998e-11	454137	ukb-b-19393	rs347551	G	C	0.472292	Whole body fat mass || id:ukb-b-19393	TRUE	reported	igd
161	-0.0144847	153544512	5	0.00197176	1.99986e-13	454137	ukb-b-19393	rs4958702	C	T	0.572323	Whole body fat mass || id:ukb-b-19393	TRUE	reported	igd
162	0.0382694	50961753	5	0.00551616	4.00037e-12	454137	ukb-b-19393	rs75281888	C	T	0.032469	Whole body fat mass || id:ukb-b-19393	TRUE	reported	igd
163	-0.0211336	87682877	5	0.00238351	7.50067e-19	454137	ukb-b-19393	rs7442885	G	C	0.214107	Whole body fat mass || id:ukb-b-19393	TRUE	reported	igd
164	-0.0160129	130378027	5	0.0023545	1e-11	454137	ukb-b-19393	rs1363695	T	C	0.225976	Whole body fat mass || id:ukb-b-19393	TRUE	reported	igd
165	-0.0166619	141796191	5	0.00292777	1.29999e-08	454137	ukb-b-19393	rs253440	T	G	0.127882	Whole body fat mass || id:ukb-b-19393	TRUE	reported	igd
166	0.0115143	157925297	5	0.00197884	5.89997e-09	454137	ukb-b-19393	rs13354321	C	T	0.409862	Whole body fat mass || id:ukb-b-19393	TRUE	reported	igd
167	0.0308412	19839415	6	0.00442333	3.10027e-12	454137	ukb-b-19393	rs41271299	T	C	0.051245	Whole body fat mass || id:ukb-b-19393	TRUE	reported	igd
168	0.0193946	40367138	6	0.00209518	2.09991e-20	454137	ukb-b-19393	rs17681686	C	G	0.304859	Whole body fat mass || id:ukb-b-19393	TRUE	reported	igd
169	0.034486	50816887	6	0.00258879	1.69981e-40	454137	ukb-b-19393	rs72892910	T	G	0.172203	Whole body fat mass || id:ukb-b-19393	TRUE	reported	igd
170	0.0142319	51809081	6	0.00204964	3.80014e-12	454137	ukb-b-19393	rs2499468	A	C	0.650983	Whole body fat mass || id:ukb-b-19393	TRUE	reported	igd
171	0.0148707	124921140	6	0.00260229	1.09999e-08	454137	ukb-b-19393	rs1031881	G	T	0.169253	Whole body fat mass || id:ukb-b-19393	TRUE	reported	igd
172	-0.0178981	130349119	6	0.00228474	4.70002e-15	454137	ukb-b-19393	rs6569648	T	C	0.760889	Whole body fat mass || id:ukb-b-19393	TRUE	reported	igd
173	-0.0138972	143185557	6	0.00195198	1.10002e-12	454137	ukb-b-19393	rs765874	A	T	0.489318	Whole body fat mass || id:ukb-b-19393	TRUE	reported	igd
174	0.0152667	2110941	6	0.00245891	5.30005e-10	454137	ukb-b-19393	rs9378684	T	C	0.200586	Whole body fat mass || id:ukb-b-19393	TRUE	reported	igd
175	-0.0161903	12117344	6	0.00205102	2.90001e-15	454137	ukb-b-19393	rs4377779	C	T	0.346841	Whole body fat mass || id:ukb-b-19393	TRUE	reported	igd
176	-0.0351601	26180634	6	0.0022264	3.50026e-56	454137	ukb-b-19393	rs62396185	C	G	0.259954	Whole body fat mass || id:ukb-b-19393	TRUE	reported	igd
177	0.0150394	33461200	6	0.00227821	4.10015e-11	454137	ukb-b-19393	rs62405861	A	C	0.241465	Whole body fat mass || id:ukb-b-19393	TRUE	reported	igd
178	-0.0125138	43757896	6	0.00195609	1.6e-10	454137	ukb-b-19393	rs998584	A	C	0.48286	Whole body fat mass || id:ukb-b-19393	TRUE	reported	igd
179	0.0179661	70010225	6	0.00298029	1.7e-09	454137	ukb-b-19393	rs13191298	G	A	0.122241	Whole body fat mass || id:ukb-b-19393	TRUE	reported	igd
180	-0.0239116	105402083	6	0.00305945	5.50047e-15	454137	ukb-b-19393	rs314279	A	C	0.884507	Whole body fat mass || id:ukb-b-19393	TRUE	reported	igd
181	0.020442	108926496	6	0.00201791	4.10015e-24	454137	ukb-b-19393	rs2802295	G	A	0.626185	Whole body fat mass || id:ukb-b-19393	TRUE	reported	igd
182	0.0125735	153380228	6	0.00215952	5.80003e-09	454137	ukb-b-19393	rs7762794	G	A	0.285529	Whole body fat mass || id:ukb-b-19393	TRUE	reported	igd
183	-0.0258212	31671498	6	0.00289453	4.60045e-19	454137	ukb-b-19393	rs28366156	C	T	0.130599	Whole body fat mass || id:ukb-b-19393	TRUE	reported	igd
184	0.044939	34618893	6	0.00280896	1.29987e-57	454137	ukb-b-19393	rs2814993	A	G	0.139796	Whole body fat mass || id:ukb-b-19393	TRUE	reported	igd
185	0.0118428	41749401	6	0.00216957	4.79999e-08	454137	ukb-b-19393	rs12528644	A	C	0.283817	Whole body fat mass || id:ukb-b-19393	TRUE	reported	igd
186	0.0137122	83433228	6	0.00196418	2.90001e-12	454137	ukb-b-19393	rs9294260	A	G	0.476616	Whole body fat mass || id:ukb-b-19393	TRUE	reported	igd
187	-0.013859	97947755	6	0.00221512	3.89996e-10	454137	ukb-b-19393	rs10499014	G	C	0.26865	Whole body fat mass || id:ukb-b-19393	TRUE	reported	igd
188	0.0188041	98429337	6	0.00199609	4.49987e-21	454137	ukb-b-19393	rs9320823	C	T	0.602914	Whole body fat mass || id:ukb-b-19393	TRUE	reported	igd
189	0.0118063	152170247	6	0.00196914	2e-09	454137	ukb-b-19393	rs3853252	A	G	0.454896	Whole body fat mass || id:ukb-b-19393	TRUE	reported	igd
190	-0.0132445	90127390	6	0.00222371	2.59998e-09	454137	ukb-b-19393	rs854917	T	C	0.735788	Whole body fat mass || id:ukb-b-19393	TRUE	reported	igd
191	-0.0149169	120173501	6	0.00206744	5.40008e-13	454137	ukb-b-19393	rs13218383	G	C	0.33511	Whole body fat mass || id:ukb-b-19393	TRUE	reported	igd
192	0.0131824	126090277	6	0.00195149	1.39991e-11	454137	ukb-b-19393	rs1159974	C	T	0.524326	Whole body fat mass || id:ukb-b-19393	TRUE	reported	igd
193	0.0138387	164105984	6	0.00211712	6.29941e-11	454137	ukb-b-19393	rs4709745	C	T	0.307212	Whole body fat mass || id:ukb-b-19393	TRUE	reported	igd
194	-0.0162386	32369148	7	0.0020116	6.89922e-16	454137	ukb-b-19393	rs215634	G	A	0.611924	Whole body fat mass || id:ukb-b-19393	TRUE	reported	igd
195	-0.012672	50564204	7	0.00197257	1.29999e-10	454137	ukb-b-19393	rs3807566	T	G	0.438317	Whole body fat mass || id:ukb-b-19393	TRUE	reported	igd
196	0.0126406	77422583	7	0.00199534	2.39999e-10	454137	ukb-b-19393	rs6973656	G	A	0.397015	Whole body fat mass || id:ukb-b-19393	TRUE	reported	igd
197	0.015535	121963813	7	0.00202571	1.69981e-14	454137	ukb-b-19393	rs10248298	A	C	0.365966	Whole body fat mass || id:ukb-b-19393	TRUE	reported	igd
198	-0.0140409	1856669	7	0.00241705	6.29999e-09	454137	ukb-b-19393	rs6973700	G	A	0.206152	Whole body fat mass || id:ukb-b-19393	TRUE	reported	igd
199	0.0146651	70038969	7	0.0019903	1.69981e-13	454137	ukb-b-19393	rs4718964	T	G	0.413152	Whole body fat mass || id:ukb-b-19393	TRUE	reported	igd
200	-0.015801	71437104	7	0.00222183	1.10002e-12	454137	ukb-b-19393	rs12538435	G	A	0.26181	Whole body fat mass || id:ukb-b-19393	TRUE	reported	igd
201	0.0115705	104579775	7	0.00196603	4e-09	454137	ukb-b-19393	rs2470937	A	T	0.451438	Whole body fat mass || id:ukb-b-19393	TRUE	reported	igd
202	0.013258	150684346	7	0.00202448	5.79963e-11	454137	ukb-b-19393	rs6946091	G	A	0.627423	Whole body fat mass || id:ukb-b-19393	TRUE	reported	igd
203	-0.0203673	2862542	7	0.00212386	8.80035e-22	454137	ukb-b-19393	rs1182199	A	C	0.304437	Whole body fat mass || id:ukb-b-19393	TRUE	reported	igd
204	0.0200218	6426273	7	0.00288457	3.90032e-12	454137	ukb-b-19393	rs35589149	C	G	0.132426	Whole body fat mass || id:ukb-b-19393	TRUE	reported	igd
205	-0.0172071	95140031	7	0.00276169	4.60002e-10	454137	ukb-b-19393	rs17704028	T	C	0.147185	Whole body fat mass || id:ukb-b-19393	TRUE	reported	igd
206	-0.0172661	113028634	7	0.00198979	4.10015e-18	454137	ukb-b-19393	rs2396625	A	T	0.421312	Whole body fat mass || id:ukb-b-19393	TRUE	reported	igd
207	0.0109837	78126279	7	0.00196568	2.30001e-08	454137	ukb-b-19393	rs2192649	G	T	0.500768	Whole body fat mass || id:ukb-b-19393	TRUE	reported	igd
208	0.0155148	92286918	7	0.00206143	5.19996e-14	454137	ukb-b-19393	rs60814640	G	A	0.345365	Whole body fat mass || id:ukb-b-19393	TRUE	reported	igd
209	0.0124526	130434500	7	0.00195649	2e-10	454137	ukb-b-19393	rs35722851	C	T	0.491438	Whole body fat mass || id:ukb-b-19393	TRUE	reported	igd
210	-0.0193703	27281304	7	0.00292146	3.29989e-11	454137	ukb-b-19393	rs6461999	A	C	0.870776	Whole body fat mass || id:ukb-b-19393	TRUE	reported	igd
211	-0.0107742	39056649	7	0.00196831	4.39997e-08	454137	ukb-b-19393	rs62443626	A	G	0.463938	Whole body fat mass || id:ukb-b-19393	TRUE	reported	igd
212	-0.01292	44804225	7	0.00200597	1.2e-10	454137	ukb-b-19393	rs2289379	T	C	0.39566	Whole body fat mass || id:ukb-b-19393	TRUE	reported	igd
213	-0.0174463	75081418	7	0.00198456	1.50003e-18	454137	ukb-b-19393	rs58862095	T	C	0.419231	Whole body fat mass || id:ukb-b-19393	TRUE	reported	igd
214	-0.0167278	76569775	7	0.0026847	4.60002e-10	454137	ukb-b-19393	rs10257197	G	A	0.841645	Whole body fat mass || id:ukb-b-19393	TRUE	reported	igd
215	0.0160822	27985864	8	0.0028894	2.59998e-08	454137	ukb-b-19393	rs142583374	A	G	0.132544	Whole body fat mass || id:ukb-b-19393	TRUE	reported	igd
216	0.0128414	112491883	8	0.00221452	6.69993e-09	454137	ukb-b-19393	rs13252030	G	A	0.732639	Whole body fat mass || id:ukb-b-19393	TRUE	reported	igd
217	0.0126391	143383694	8	0.00196524	1.29999e-10	454137	ukb-b-19393	rs10099330	G	A	0.45291	Whole body fat mass || id:ukb-b-19393	TRUE	reported	igd
218	0.0114526	144876159	8	0.00197487	6.69993e-09	454137	ukb-b-19393	rs7460093	A	G	0.53113	Whole body fat mass || id:ukb-b-19393	TRUE	reported	igd
219	-0.0228497	73449940	8	0.00216201	4.19952e-26	454137	ukb-b-19393	rs7845090	A	G	0.70896	Whole body fat mass || id:ukb-b-19393	TRUE	reported	igd
220	0.0111885	93182601	8	0.00199878	2.19999e-08	454137	ukb-b-19393	rs2920939	A	G	0.606689	Whole body fat mass || id:ukb-b-19393	TRUE	reported	igd
221	0.0226808	116671848	8	0.00217833	2.19989e-25	454137	ukb-b-19393	rs4876611	G	A	0.720231	Whole body fat mass || id:ukb-b-19393	TRUE	reported	igd
222	0.0171594	132875320	8	0.00312884	4.20001e-08	454137	ukb-b-19393	rs7828631	T	C	0.109944	Whole body fat mass || id:ukb-b-19393	TRUE	reported	igd
223	-0.0162132	57112046	8	0.00297266	4.90004e-08	454137	ukb-b-19393	rs34571768	A	G	0.126421	Whole body fat mass || id:ukb-b-19393	TRUE	reported	igd
224	-0.0121079	64703352	8	0.00196073	6.59994e-10	454137	ukb-b-19393	rs1216547	T	A	0.476811	Whole body fat mass || id:ukb-b-19393	TRUE	reported	igd
225	0.0130436	76295984	8	0.00216401	1.7e-09	454137	ukb-b-19393	rs1813039	A	G	0.709735	Whole body fat mass || id:ukb-b-19393	TRUE	reported	igd
226	0.0194145	77226919	8	0.00197253	7.39946e-23	454137	ukb-b-19393	rs10100245	A	G	0.564528	Whole body fat mass || id:ukb-b-19393	TRUE	reported	igd
227	0.014834	142619234	8	0.00203434	3.10027e-13	454137	ukb-b-19393	rs1106761	A	G	0.384047	Whole body fat mass || id:ukb-b-19393	TRUE	reported	igd
228	0.0146922	4813459	8	0.00251611	5.19996e-09	454137	ukb-b-19393	rs11782341	G	A	0.188829	Whole body fat mass || id:ukb-b-19393	TRUE	reported	igd
229	0.0225207	27261138	8	0.00331076	1e-11	454137	ukb-b-19393	rs117176448	G	C	0.096193	Whole body fat mass || id:ukb-b-19393	TRUE	reported	igd
230	0.0120742	87519315	8	0.00219168	3.59998e-08	454137	ukb-b-19393	rs6980476	G	T	0.272334	Whole body fat mass || id:ukb-b-19393	TRUE	reported	igd
231	-0.0128813	102879497	8	0.00235117	4.30002e-08	454137	ukb-b-19393	rs497905	T	C	0.221986	Whole body fat mass || id:ukb-b-19393	TRUE	reported	igd
232	-0.0129104	116551405	8	0.00196549	5.10035e-11	454137	ukb-b-19393	rs11778934	G	C	0.536162	Whole body fat mass || id:ukb-b-19393	TRUE	reported	igd
233	-0.0126487	143769252	8	0.00197563	1.5e-10	454137	ukb-b-19393	rs2717609	T	A	0.466095	Whole body fat mass || id:ukb-b-19393	TRUE	reported	igd
234	-0.0128485	10665444	8	0.00199312	1.09999e-10	454137	ukb-b-19393	rs6601527	A	C	0.589118	Whole body fat mass || id:ukb-b-19393	TRUE	reported	igd
235	0.014401	14293020	8	0.00217517	3.59998e-11	454137	ukb-b-19393	rs62499697	C	T	0.29274	Whole body fat mass || id:ukb-b-19393	TRUE	reported	igd
236	-0.0118746	21947794	8	0.00200317	3.09999e-09	454137	ukb-b-19393	rs7823952	T	G	0.577984	Whole body fat mass || id:ukb-b-19393	TRUE	reported	igd
237	-0.0206159	23388326	8	0.00266577	1e-14	454137	ukb-b-19393	rs11779446	G	A	0.161272	Whole body fat mass || id:ukb-b-19393	TRUE	reported	igd
238	0.0158876	126482077	8	0.00195392	4.30031e-16	454137	ukb-b-19393	rs2954021	G	A	0.504587	Whole body fat mass || id:ukb-b-19393	TRUE	reported	igd
239	-0.0223076	15910044	9	0.00197517	1.39991e-29	454137	ukb-b-19393	rs13292699	C	A	0.433698	Whole body fat mass || id:ukb-b-19393	TRUE	reported	igd
240	-0.0179431	30823761	9	0.00304317	3.69999e-09	454137	ukb-b-19393	rs16916303	G	A	0.119756	Whole body fat mass || id:ukb-b-19393	TRUE	reported	igd
241	-0.0116902	37081301	9	0.00201834	7.00003e-09	454137	ukb-b-19393	rs7034554	G	A	0.373704	Whole body fat mass || id:ukb-b-19393	TRUE	reported	igd
242	-0.0143227	120377178	9	0.00206176	3.69999e-12	454137	ukb-b-19393	rs7038943	C	T	0.338801	Whole body fat mass || id:ukb-b-19393	TRUE	reported	igd
243	0.0194261	122631415	9	0.00321643	1.5e-09	454137	ukb-b-19393	rs7864914	G	A	0.103711	Whole body fat mass || id:ukb-b-19393	TRUE	reported	igd
244	-0.0112897	11469190	9	0.00201081	2e-08	454137	ukb-b-19393	rs10959841	C	T	0.387368	Whole body fat mass || id:ukb-b-19393	TRUE	reported	igd
245	-0.0156105	16739763	9	0.00203905	1.9002e-14	454137	ukb-b-19393	rs10756798	T	C	0.642425	Whole body fat mass || id:ukb-b-19393	TRUE	reported	igd
246	-0.0173642	78511889	9	0.0029988	7.00003e-09	454137	ukb-b-19393	rs35307904	A	G	0.122351	Whole body fat mass || id:ukb-b-19393	TRUE	reported	igd
247	0.012325	14765220	9	0.002137	8e-09	454137	ukb-b-19393	rs17218712	T	C	0.304763	Whole body fat mass || id:ukb-b-19393	TRUE	reported	igd
248	0.0130448	92207308	9	0.00196037	2.80027e-11	454137	ukb-b-19393	rs7357754	G	A	0.500141	Whole body fat mass || id:ukb-b-19393	TRUE	reported	igd
249	0.0140728	129408290	9	0.00206238	8.9002e-12	454137	ukb-b-19393	rs7027304	T	C	0.652657	Whole body fat mass || id:ukb-b-19393	TRUE	reported	igd
250	0.0117995	133783025	9	0.00207075	1.2e-08	454137	ukb-b-19393	rs3739514	A	G	0.339665	Whole body fat mass || id:ukb-b-19393	TRUE	reported	igd
251	-0.0248846	16595649	9	0.00406359	9.09997e-10	454137	ukb-b-19393	rs10116857	A	C	0.061829	Whole body fat mass || id:ukb-b-19393	TRUE	reported	igd
252	0.0212749	28414625	9	0.00208654	2.09991e-24	454137	ukb-b-19393	rs17770336	T	C	0.322489	Whole body fat mass || id:ukb-b-19393	TRUE	reported	igd
253	-0.0139299	94186973	9	0.00218808	1.89998e-10	454137	ukb-b-19393	rs10820852	A	C	0.276324	Whole body fat mass || id:ukb-b-19393	TRUE	reported	igd
254	0.0167542	103119277	9	0.00209908	1.39991e-15	454137	ukb-b-19393	rs2417084	C	T	0.315954	Whole body fat mass || id:ukb-b-19393	TRUE	reported	igd
255	-0.0112355	132213552	9	0.00204186	3.69999e-08	454137	ukb-b-19393	rs1147346	G	A	0.377895	Whole body fat mass || id:ukb-b-19393	TRUE	reported	igd
256	0.0146196	16750129	10	0.00207681	1.9002e-12	454137	ukb-b-19393	rs7893571	T	G	0.665918	Whole body fat mass || id:ukb-b-19393	TRUE	reported	igd
257	0.0125754	102427797	10	0.00212837	3.50002e-09	454137	ukb-b-19393	rs4919478	G	A	0.310977	Whole body fat mass || id:ukb-b-19393	TRUE	reported	igd
258	0.0179707	118650996	10	0.00227166	2.60016e-15	454137	ukb-b-19393	rs10510025	T	C	0.247061	Whole body fat mass || id:ukb-b-19393	TRUE	reported	igd
259	0.0151399	126640936	10	0.00217618	3.50026e-12	454137	ukb-b-19393	rs67609008	C	T	0.28361	Whole body fat mass || id:ukb-b-19393	TRUE	reported	igd
260	0.0157879	72413827	10	0.00221376	9.8992e-13	454137	ukb-b-19393	rs10999456	T	C	0.267947	Whole body fat mass || id:ukb-b-19393	TRUE	reported	igd
261	0.0138641	88096047	10	0.00196581	1.80011e-12	454137	ukb-b-19393	rs10887578	C	G	0.497547	Whole body fat mass || id:ukb-b-19393	TRUE	reported	igd
262	0.0210978	21830104	10	0.00207656	2.99985e-24	454137	ukb-b-19393	rs11012732	G	A	0.331724	Whole body fat mass || id:ukb-b-19393	TRUE	reported	igd
263	0.0129137	53669252	10	0.00226633	1.2e-08	454137	ukb-b-19393	rs12762744	T	C	0.248356	Whole body fat mass || id:ukb-b-19393	TRUE	reported	igd
264	-0.0136583	76617857	10	0.00209269	6.70039e-11	454137	ukb-b-19393	rs12254441	T	C	0.37321	Whole body fat mass || id:ukb-b-19393	TRUE	reported	igd
265	-0.0219389	102470432	10	0.00297359	1.59993e-13	454137	ukb-b-19393	rs7916385	T	C	0.150254	Whole body fat mass || id:ukb-b-19393	TRUE	reported	igd
266	0.0125829	126418782	10	0.00197795	2e-10	454137	ukb-b-19393	rs11245344	T	C	0.571176	Whole body fat mass || id:ukb-b-19393	TRUE	reported	igd
267	-0.0147647	133978962	10	0.00198052	8.99912e-14	454137	ukb-b-19393	rs2172131	C	T	0.578558	Whole body fat mass || id:ukb-b-19393	TRUE	reported	igd
268	0.0125945	104597152	10	0.00201698	4.30002e-10	454137	ukb-b-19393	rs743572	G	A	0.376538	Whole body fat mass || id:ukb-b-19393	TRUE	reported	igd
269	0.0176652	33970319	10	0.00273642	1.09999e-10	454137	ukb-b-19393	rs16934748	C	T	0.150346	Whole body fat mass || id:ukb-b-19393	TRUE	reported	igd
270	-0.0122284	61842645	10	0.00209427	5.30005e-09	454137	ukb-b-19393	rs7070670	T	C	0.327958	Whole body fat mass || id:ukb-b-19393	TRUE	reported	igd
271	0.0230515	87490850	10	0.00386381	2.39999e-09	454137	ukb-b-19393	rs17399739	G	A	0.068917	Whole body fat mass || id:ukb-b-19393	TRUE	reported	igd
272	0.0186462	99769388	10	0.00196979	2.90001e-21	454137	ukb-b-19393	rs577525	C	T	0.562069	Whole body fat mass || id:ukb-b-19393	TRUE	reported	igd
273	-0.0111456	131445731	10	0.00202513	3.69999e-08	454137	ukb-b-19393	rs1008982	C	T	0.376587	Whole body fat mass || id:ukb-b-19393	TRUE	reported	igd
274	-0.0387799	66649527	11	0.00407213	1.69981e-21	454137	ukb-b-19393	rs35099456	C	G	0.062856	Whole body fat mass || id:ukb-b-19393	TRUE	reported	igd
275	0.0156535	89922417	11	0.00224486	3.10027e-12	454137	ukb-b-19393	rs61903695	G	A	0.254882	Whole body fat mass || id:ukb-b-19393	TRUE	reported	igd
276	-0.0199119	8678756	11	0.00218994	9.70063e-20	454137	ukb-b-19393	rs885114	A	G	0.275571	Whole body fat mass || id:ukb-b-19393	TRUE	reported	igd
277	0.0234274	47529947	11	0.00198294	3.29989e-32	454137	ukb-b-19393	rs7124681	A	C	0.408433	Whole body fat mass || id:ukb-b-19393	TRUE	reported	igd
278	-0.015254	56909311	11	0.00267467	1.2e-08	454137	ukb-b-19393	rs72915955	A	G	0.161011	Whole body fat mass || id:ukb-b-19393	TRUE	reported	igd
279	0.0112934	118981025	11	0.00195633	7.79992e-09	454137	ukb-b-19393	rs617948	G	A	0.519777	Whole body fat mass || id:ukb-b-19393	TRUE	reported	igd
280	0.0501467	46159333	11	0.00802602	4.20001e-10	454137	ukb-b-19393	rs55707359	G	T	0.015442	Whole body fat mass || id:ukb-b-19393	TRUE	reported	igd
281	-0.0149119	113234679	11	0.00200551	1e-13	454137	ukb-b-19393	rs719802	C	T	0.614396	Whole body fat mass || id:ukb-b-19393	TRUE	reported	igd
282	0.0233786	116988790	11	0.004184	2.30001e-08	454137	ukb-b-19393	rs80197460	G	C	0.058184	Whole body fat mass || id:ukb-b-19393	TRUE	reported	igd
283	0.0149978	130795698	11	0.00196395	2.19989e-14	454137	ukb-b-19393	rs7944782	G	T	0.509795	Whole body fat mass || id:ukb-b-19393	TRUE	reported	igd
284	0.0175592	134601012	11	0.00263466	2.70023e-11	454137	ukb-b-19393	rs12364470	G	T	0.164515	Whole body fat mass || id:ukb-b-19393	TRUE	reported	igd
285	-0.0238076	1483177	11	0.00424847	2.1e-08	454137	ukb-b-19393	rs1881505	C	T	0.943044	Whole body fat mass || id:ukb-b-19393	TRUE	reported	igd
286	0.012072	12809152	11	0.00198918	1.29999e-09	454137	ukb-b-19393	rs1440286	A	G	0.412662	Whole body fat mass || id:ukb-b-19393	TRUE	reported	igd
287	0.0176637	27487992	11	0.00223158	2.49977e-15	454137	ukb-b-19393	rs11030016	T	C	0.739778	Whole body fat mass || id:ukb-b-19393	TRUE	reported	igd
288	-0.0147924	30243795	11	0.00205311	5.79963e-13	454137	ukb-b-19393	rs1782508	G	C	0.655505	Whole body fat mass || id:ukb-b-19393	TRUE	reported	igd
289	-0.0189152	85238368	11	0.00286103	3.80014e-11	454137	ukb-b-19393	rs11603984	T	G	0.135128	Whole body fat mass || id:ukb-b-19393	TRUE	reported	igd
290	0.0109701	94233959	11	0.00198315	3.2e-08	454137	ukb-b-19393	rs553634	A	C	0.583605	Whole body fat mass || id:ukb-b-19393	TRUE	reported	igd
291	0.0150043	122750426	11	0.00225978	3.10027e-11	454137	ukb-b-19393	rs1916039	G	A	0.252692	Whole body fat mass || id:ukb-b-19393	TRUE	reported	igd
292	0.0118349	132641959	11	0.00196606	1.7e-09	454137	ukb-b-19393	rs4936175	C	T	0.442747	Whole body fat mass || id:ukb-b-19393	TRUE	reported	igd
293	0.013661	13281327	11	0.00198165	5.40008e-12	454137	ukb-b-19393	rs4757136	A	T	0.580291	Whole body fat mass || id:ukb-b-19393	TRUE	reported	igd
294	0.0285045	27712381	11	0.00209435	3.50026e-42	454137	ukb-b-19393	rs1013402	G	A	0.318471	Whole body fat mass || id:ukb-b-19393	TRUE	reported	igd
295	0.022946	43692423	11	0.00212771	4.10015e-27	454137	ukb-b-19393	rs59227842	G	A	0.311473	Whole body fat mass || id:ukb-b-19393	TRUE	reported	igd
296	0.0189346	64048912	11	0.00263844	7.19946e-13	454137	ukb-b-19393	rs477895	T	C	0.836504	Whole body fat mass || id:ukb-b-19393	TRUE	reported	igd
297	0.0137454	133767622	11	0.00247375	2.80001e-08	454137	ukb-b-19393	rs329651	T	G	0.804123	Whole body fat mass || id:ukb-b-19393	TRUE	reported	igd
298	0.0165815	19288508	12	0.00283692	5.1e-09	454137	ukb-b-19393	rs10505836	C	A	0.860026	Whole body fat mass || id:ukb-b-19393	TRUE	reported	igd
299	0.0143399	41887940	12	0.00195592	2.29985e-13	454137	ukb-b-19393	rs1458156	T	C	0.488497	Whole body fat mass || id:ukb-b-19393	TRUE	reported	igd
300	-0.0380753	49168798	12	0.00570662	2.49977e-11	454137	ukb-b-19393	rs3730071	A	C	0.030238	Whole body fat mass || id:ukb-b-19393	TRUE	reported	igd
301	0.0153517	60964108	12	0.00238412	1.2e-10	454137	ukb-b-19393	rs7975187	G	A	0.21386	Whole body fat mass || id:ukb-b-19393	TRUE	reported	igd
302	-0.0140812	91243910	12	0.00203605	4.60045e-12	454137	ukb-b-19393	rs11105842	A	G	0.367545	Whole body fat mass || id:ukb-b-19393	TRUE	reported	igd
303	-0.011551	56491880	12	0.00199525	7.10003e-09	454137	ukb-b-19393	rs10783779	G	T	0.402975	Whole body fat mass || id:ukb-b-19393	TRUE	reported	igd
304	-0.0146733	66327632	12	0.00195894	6.89922e-14	454137	ukb-b-19393	rs10878349	G	A	0.513092	Whole body fat mass || id:ukb-b-19393	TRUE	reported	igd
305	0.0170871	89776485	12	0.00197814	5.70033e-18	454137	ukb-b-19393	rs770082	A	G	0.436959	Whole body fat mass || id:ukb-b-19393	TRUE	reported	igd
306	0.0160733	108090518	12	0.00199427	7.59976e-16	454137	ukb-b-19393	rs2287214	G	A	0.397779	Whole body fat mass || id:ukb-b-19393	TRUE	reported	igd
307	-0.0152505	122369153	12	0.00214522	1.20005e-12	454137	ukb-b-19393	rs12578258	G	A	0.290909	Whole body fat mass || id:ukb-b-19393	TRUE	reported	igd
308	-0.0430138	123024476	12	0.00354027	5.70033e-34	454137	ukb-b-19393	rs147730268	T	G	0.087269	Whole body fat mass || id:ukb-b-19393	TRUE	reported	igd
309	0.0223062	991306	12	0.00239713	1.29987e-20	454137	ukb-b-19393	rs55726687	A	G	0.209742	Whole body fat mass || id:ukb-b-19393	TRUE	reported	igd
310	0.0669471	4384844	12	0.00757221	9.49948e-19	454137	ukb-b-19393	rs76895963	G	T	0.020665	Whole body fat mass || id:ukb-b-19393	TRUE	reported	igd
311	0.0287176	50263148	12	0.00200949	2.49977e-46	454137	ukb-b-19393	rs7132908	A	G	0.384506	Whole body fat mass || id:ukb-b-19393	TRUE	reported	igd
313	-0.015588	110903380	12	0.00209493	1e-13	454137	ukb-b-19393	rs6606686	C	G	0.680575	Whole body fat mass || id:ukb-b-19393	TRUE	reported	igd
314	-0.025579	121709430	12	0.00440858	6.49995e-09	454137	ukb-b-19393	rs75412871	T	C	0.051924	Whole body fat mass || id:ukb-b-19393	TRUE	reported	igd
315	0.0161498	124438217	12	0.00206722	5.60015e-15	454137	ukb-b-19393	rs12316080	T	C	0.335425	Whole body fat mass || id:ukb-b-19393	TRUE	reported	igd
316	0.0121771	18161569	12	0.00208948	5.60003e-09	454137	ukb-b-19393	rs7960609	G	A	0.326898	Whole body fat mass || id:ukb-b-19393	TRUE	reported	igd
317	0.0427975	72179446	12	0.00702405	1.09999e-09	454137	ukb-b-19393	rs61754230	T	C	0.019714	Whole body fat mass || id:ukb-b-19393	TRUE	reported	igd
318	-0.0184245	103663536	12	0.00292272	2.90001e-10	454137	ukb-b-19393	rs75524125	A	T	0.128491	Whole body fat mass || id:ukb-b-19393	TRUE	reported	igd
319	0.0129143	133404805	12	0.00211789	1.09999e-09	454137	ukb-b-19393	rs900448	G	C	0.307474	Whole body fat mass || id:ukb-b-19393	TRUE	reported	igd
320	0.0155474	28011963	13	0.00206908	5.70033e-14	454137	ukb-b-19393	rs1218822	A	G	0.661484	Whole body fat mass || id:ukb-b-19393	TRUE	reported	igd
321	0.0121763	42772717	13	0.00197792	7.49998e-10	454137	ukb-b-19393	rs9533031	T	G	0.575427	Whole body fat mass || id:ukb-b-19393	TRUE	reported	igd
322	0.0168227	79580919	13	0.00203425	1.29987e-16	454137	ukb-b-19393	rs1441264	A	G	0.593707	Whole body fat mass || id:ukb-b-19393	TRUE	reported	igd
323	0.0123869	97020705	13	0.00197947	3.89996e-10	454137	ukb-b-19393	rs912690	G	C	0.449134	Whole body fat mass || id:ukb-b-19393	TRUE	reported	igd
324	0.0144371	40784814	13	0.00208531	4.40048e-12	454137	ukb-b-19393	rs1336486	G	T	0.328658	Whole body fat mass || id:ukb-b-19393	TRUE	reported	igd
325	-0.0134337	58257667	13	0.00227678	3.59998e-09	454137	ukb-b-19393	rs6561937	A	T	0.753678	Whole body fat mass || id:ukb-b-19393	TRUE	reported	igd
326	0.0152468	86484025	13	0.00219909	4.10015e-12	454137	ukb-b-19393	rs61969510	C	T	0.279057	Whole body fat mass || id:ukb-b-19393	TRUE	reported	igd
327	-0.014868	99120452	13	0.00215462	5.19996e-12	454137	ukb-b-19393	rs12869627	A	G	0.28901	Whole body fat mass || id:ukb-b-19393	TRUE	reported	igd
328	0.0115249	107854612	13	0.00199486	7.59994e-09	454137	ukb-b-19393	rs9888533	T	C	0.538126	Whole body fat mass || id:ukb-b-19393	TRUE	reported	igd
329	-0.0180893	54354615	13	0.00245572	1.80011e-13	454137	ukb-b-19393	rs9316661	C	T	0.801418	Whole body fat mass || id:ukb-b-19393	TRUE	reported	igd
330	-0.0127095	31037903	13	0.00221203	9.20005e-09	454137	ukb-b-19393	rs2249825	C	G	0.266655	Whole body fat mass || id:ukb-b-19393	TRUE	reported	igd
331	0.029284	54104968	13	0.00294554	2.70023e-23	454137	ukb-b-19393	rs4477562	T	C	0.128613	Whole body fat mass || id:ukb-b-19393	TRUE	reported	igd
332	-0.0175549	59280705	13	0.00253518	4.40048e-12	454137	ukb-b-19393	rs11839227	C	T	0.183332	Whole body fat mass || id:ukb-b-19393	TRUE	reported	igd
333	-0.0149957	111977280	13	0.00198423	4.10015e-14	454137	ukb-b-19393	rs9522183	T	G	0.561749	Whole body fat mass || id:ukb-b-19393	TRUE	reported	igd
334	0.0134123	112239671	13	0.00199645	1.80011e-11	454137	ukb-b-19393	rs9515455	A	G	0.414845	Whole body fat mass || id:ukb-b-19393	TRUE	reported	igd
335	0.0136413	59348019	14	0.00214721	2.1e-10	454137	ukb-b-19393	rs10141106	G	A	0.703646	Whole body fat mass || id:ukb-b-19393	TRUE	reported	igd
336	0.0266959	79945162	14	0.00235343	8.00018e-30	454137	ukb-b-19393	rs10146997	G	A	0.221894	Whole body fat mass || id:ukb-b-19393	TRUE	reported	igd
337	-0.0123581	104012189	14	0.00221021	2.30001e-08	454137	ukb-b-19393	rs10132514	T	C	0.273267	Whole body fat mass || id:ukb-b-19393	TRUE	reported	igd
338	-0.013743	23804719	14	0.00224905	9.90011e-10	454137	ukb-b-19393	rs2103785	T	C	0.255982	Whole body fat mass || id:ukb-b-19393	TRUE	reported	igd
339	-0.0221218	29681138	14	0.00227487	2.39994e-22	454137	ukb-b-19393	rs9788550	C	G	0.247503	Whole body fat mass || id:ukb-b-19393	TRUE	reported	igd
340	-0.0173799	33297398	14	0.00197442	1.29987e-18	454137	ukb-b-19393	rs2143975	G	C	0.533031	Whole body fat mass || id:ukb-b-19393	TRUE	reported	igd
341	-0.0133672	47303114	14	0.00195882	8.80035e-12	454137	ukb-b-19393	rs12885458	G	T	0.507926	Whole body fat mass || id:ukb-b-19393	TRUE	reported	igd
342	-0.0163725	103246470	14	0.00207372	2.90001e-15	454137	ukb-b-19393	rs3803286	G	A	0.666738	Whole body fat mass || id:ukb-b-19393	TRUE	reported	igd
343	0.0169888	62361021	14	0.002204	1.29987e-14	454137	ukb-b-19393	rs217672	C	A	0.271743	Whole body fat mass || id:ukb-b-19393	TRUE	reported	igd
344	0.0226319	101146413	14	0.00354724	1.79999e-10	454137	ukb-b-19393	rs12881629	G	A	0.082658	Whole body fat mass || id:ukb-b-19393	TRUE	reported	igd
345	-0.0148335	63094407	14	0.00245344	1.5e-09	454137	ukb-b-19393	rs4430672	C	T	0.800889	Whole body fat mass || id:ukb-b-19393	TRUE	reported	igd
346	0.0140913	69753369	14	0.00204721	5.90065e-12	454137	ukb-b-19393	rs12890931	G	T	0.36239	Whole body fat mass || id:ukb-b-19393	TRUE	reported	igd
348	0.0183932	94023972	14	0.00203768	1.80011e-19	454137	ukb-b-19393	rs6575340	A	G	0.636047	Whole body fat mass || id:ukb-b-19393	TRUE	reported	igd
349	-0.0145622	101531854	14	0.00204493	1.10002e-12	454137	ukb-b-19393	rs61992671	G	A	0.492084	Whole body fat mass || id:ukb-b-19393	TRUE	reported	igd
350	0.0230668	41327292	14	0.00355518	8.69961e-11	454137	ukb-b-19393	rs79197301	A	T	0.082564	Whole body fat mass || id:ukb-b-19393	TRUE	reported	igd
351	-0.0266406	68122509	15	0.00233792	4.40048e-30	454137	ukb-b-19393	rs28587941	C	T	0.224977	Whole body fat mass || id:ukb-b-19393	TRUE	reported	igd
352	0.0250376	52353498	15	0.00347887	6.20012e-13	454137	ukb-b-19393	rs35697691	G	C	0.089384	Whole body fat mass || id:ukb-b-19393	TRUE	reported	igd
353	0.0139553	53073084	15	0.00222748	3.69999e-10	454137	ukb-b-19393	rs2460	A	G	0.262582	Whole body fat mass || id:ukb-b-19393	TRUE	reported	igd
354	-0.0385285	62117222	15	0.00667383	7.79992e-09	454137	ukb-b-19393	rs8026411	T	C	0.022436	Whole body fat mass || id:ukb-b-19393	TRUE	reported	igd
355	0.0175619	73227249	15	0.00207457	2.60016e-17	454137	ukb-b-19393	rs7171864	A	G	0.660091	Whole body fat mass || id:ukb-b-19393	TRUE	reported	igd
356	0.0125923	81025755	15	0.00205198	8.40001e-10	454137	ukb-b-19393	rs7167767	A	G	0.651966	Whole body fat mass || id:ukb-b-19393	TRUE	reported	igd
357	-0.0252975	84545685	15	0.00218025	4.00037e-31	454137	ukb-b-19393	rs62025831	C	T	0.28054	Whole body fat mass || id:ukb-b-19393	TRUE	reported	igd
358	-0.0160124	67260238	15	0.00271039	3.50002e-09	454137	ukb-b-19393	rs1874832	A	G	0.84555	Whole body fat mass || id:ukb-b-19393	TRUE	reported	igd
359	-0.013424	78012688	15	0.00221293	1.29999e-09	454137	ukb-b-19393	rs11856579	A	G	0.267333	Whole body fat mass || id:ukb-b-19393	TRUE	reported	igd
360	-0.0158556	99229330	15	0.00220564	6.4998e-13	454137	ukb-b-19393	rs11854132	A	G	0.270185	Whole body fat mass || id:ukb-b-19393	TRUE	reported	igd
361	-0.0162331	89415247	15	0.00221707	2.39994e-13	454137	ukb-b-19393	rs3817428	G	C	0.264989	Whole body fat mass || id:ukb-b-19393	TRUE	reported	igd
362	-0.0230331	100692953	15	0.00310531	1.20005e-13	454137	ukb-b-19393	rs72755233	A	G	0.111427	Whole body fat mass || id:ukb-b-19393	TRUE	reported	igd
363	0.0241441	4015729	16	0.00201244	3.69999e-33	454137	ukb-b-19393	rs879620	T	C	0.613268	Whole body fat mass || id:ukb-b-19393	TRUE	reported	igd
364	0.0311398	28883241	16	0.00199676	7.89951e-55	454137	ukb-b-19393	rs7498665	G	A	0.399561	Whole body fat mass || id:ukb-b-19393	TRUE	reported	igd
365	-0.0149117	85324544	16	0.0024038	5.49997e-10	454137	ukb-b-19393	rs2966859	G	A	0.789	Whole body fat mass || id:ukb-b-19393	TRUE	reported	igd
366	-0.0215622	2175373	16	0.00254086	2.09991e-17	454137	ukb-b-19393	rs13333747	C	T	0.18275	Whole body fat mass || id:ukb-b-19393	TRUE	reported	igd
367	0.0225304	29994922	16	0.00196129	1.50003e-30	454137	ukb-b-19393	rs3814883	T	C	0.482265	Whole body fat mass || id:ukb-b-19393	TRUE	reported	igd
368	0.0625602	53806453	16	0.0019907	1e-200	454137	ukb-b-19393	rs56094641	G	A	0.404637	Whole body fat mass || id:ukb-b-19393	TRUE	reported	igd
369	-0.0130412	72996162	16	0.00201989	1.09999e-10	454137	ukb-b-19393	rs756717	A	G	0.398954	Whole body fat mass || id:ukb-b-19393	TRUE	reported	igd
370	-0.0198113	89625227	16	0.00294036	1.59993e-11	454137	ukb-b-19393	rs67689854	A	C	0.129883	Whole body fat mass || id:ukb-b-19393	TRUE	reported	igd
371	-0.0129567	15187912	16	0.0021449	1.5e-09	454137	ukb-b-19393	rs11075256	C	G	0.703471	Whole body fat mass || id:ukb-b-19393	TRUE	reported	igd
372	-0.0183073	69651866	16	0.00198982	3.59998e-20	454137	ukb-b-19393	rs862320	T	C	0.409765	Whole body fat mass || id:ukb-b-19393	TRUE	reported	igd
373	-0.0133722	406427	16	0.00205068	7.00003e-11	454137	ukb-b-19393	rs12926311	C	G	0.353547	Whole body fat mass || id:ukb-b-19393	TRUE	reported	igd
374	-0.015738	4949528	16	0.00205102	1.69981e-14	454137	ukb-b-19393	rs28375268	T	G	0.645091	Whole body fat mass || id:ukb-b-19393	TRUE	reported	igd
375	-0.0132558	9367090	16	0.00242396	4.49997e-08	454137	ukb-b-19393	rs11075263	T	C	0.207814	Whole body fat mass || id:ukb-b-19393	TRUE	reported	igd
376	0.0381119	54267868	16	0.00638813	2.39999e-09	454137	ukb-b-19393	rs117342986	T	C	0.026454	Whole body fat mass || id:ukb-b-19393	TRUE	reported	igd
377	0.0110754	76895693	16	0.00196494	1.7e-08	454137	ukb-b-19393	rs9673839	G	A	0.490953	Whole body fat mass || id:ukb-b-19393	TRUE	reported	igd
378	0.0154078	24726237	16	0.00197492	6.09958e-15	454137	ukb-b-19393	rs12103006	G	A	0.569073	Whole body fat mass || id:ukb-b-19393	TRUE	reported	igd
379	-0.0113808	73606563	16	0.00199539	1.2e-08	454137	ukb-b-19393	rs825680	T	A	0.413066	Whole body fat mass || id:ukb-b-19393	TRUE	reported	igd
380	0.0112148	15888448	17	0.00197274	1.29999e-08	454137	ukb-b-19393	rs8076669	C	T	0.561582	Whole body fat mass || id:ukb-b-19393	TRUE	reported	igd
381	-0.0108198	21268583	17	0.00196298	3.50002e-08	454137	ukb-b-19393	rs8078135	T	C	0.48988	Whole body fat mass || id:ukb-b-19393	TRUE	reported	igd
382	0.0347508	46270606	17	0.0038815	3.50026e-19	454137	ukb-b-19393	rs113866544	C	T	0.068327	Whole body fat mass || id:ukb-b-19393	TRUE	reported	igd
383	-0.0142713	79047278	17	0.00196663	4.00037e-13	454137	ukb-b-19393	rs35867081	G	A	0.512182	Whole body fat mass || id:ukb-b-19393	TRUE	reported	igd
384	-0.0272742	1835482	17	0.00271771	1.10002e-23	454137	ukb-b-19393	rs4790841	T	C	0.154491	Whole body fat mass || id:ukb-b-19393	TRUE	reported	igd
385	-0.0328285	11881356	17	0.00590379	2.69998e-08	454137	ukb-b-19393	rs117755721	A	G	0.02825	Whole body fat mass || id:ukb-b-19393	TRUE	reported	igd
386	-0.0151638	34950239	17	0.00199026	2.60016e-14	454137	ukb-b-19393	rs12937411	T	C	0.408044	Whole body fat mass || id:ukb-b-19393	TRUE	reported	igd
387	0.0154995	52926401	17	0.00262729	3.59998e-09	454137	ukb-b-19393	rs17744603	G	C	0.16876	Whole body fat mass || id:ukb-b-19393	TRUE	reported	igd
388	0.0269074	65832016	17	0.0024626	8.60003e-28	454137	ukb-b-19393	rs7218014	C	T	0.197323	Whole body fat mass || id:ukb-b-19393	TRUE	reported	igd
389	-0.0195604	78757626	17	0.00210446	1.50003e-20	454137	ukb-b-19393	rs11150745	G	A	0.31768	Whole body fat mass || id:ukb-b-19393	TRUE	reported	igd
390	0.0135439	3981148	17	0.00208646	8.49963e-11	454137	ukb-b-19393	rs8074454	C	G	0.326764	Whole body fat mass || id:ukb-b-19393	TRUE	reported	igd
391	0.0119493	7101292	17	0.00196225	1.09999e-09	454137	ukb-b-19393	rs3826408	T	C	0.456899	Whole body fat mass || id:ukb-b-19393	TRUE	reported	igd
392	0.0179426	47124025	17	0.0028872	5.1e-10	454137	ukb-b-19393	rs11870618	A	G	0.132541	Whole body fat mass || id:ukb-b-19393	TRUE	reported	igd
393	-0.0118759	71126150	17	0.0020105	3.50002e-09	454137	ukb-b-19393	rs35537311	T	C	0.388498	Whole body fat mass || id:ukb-b-19393	TRUE	reported	igd
394	0.0143782	42301541	17	0.00206174	3.10027e-12	454137	ukb-b-19393	rs11656758	G	A	0.343119	Whole body fat mass || id:ukb-b-19393	TRUE	reported	igd
395	-0.0144978	31464270	17	0.00234319	6.1e-10	454137	ukb-b-19393	rs11656076	A	G	0.224653	Whole body fat mass || id:ukb-b-19393	TRUE	reported	igd
396	0.0120137	44808360	17	0.00208312	8.10009e-09	454137	ukb-b-19393	rs35937770	A	G	0.331139	Whole body fat mass || id:ukb-b-19393	TRUE	reported	igd
397	-0.0175566	40788387	18	0.002065	1.9002e-17	454137	ukb-b-19393	rs2052607	A	G	0.343856	Whole body fat mass || id:ukb-b-19393	TRUE	reported	igd
398	0.0140652	56883278	18	0.00230384	1e-09	454137	ukb-b-19393	rs11152135	C	G	0.760817	Whole body fat mass || id:ukb-b-19393	TRUE	reported	igd
399	0.0178069	1839339	18	0.0027965	1.89998e-10	454137	ukb-b-19393	rs9955276	T	C	0.144424	Whole body fat mass || id:ukb-b-19393	TRUE	reported	igd
400	0.0486668	57829135	18	0.00231465	3.80014e-98	454137	ukb-b-19393	rs6567160	C	T	0.23266	Whole body fat mass || id:ukb-b-19393	TRUE	reported	igd
401	-0.0148598	2664532	18	0.00233922	2.1e-10	454137	ukb-b-19393	rs8093356	T	C	0.22697	Whole body fat mass || id:ukb-b-19393	TRUE	reported	igd
402	-0.0244406	21090023	18	0.00195957	1.10002e-35	454137	ukb-b-19393	rs1788808	G	A	0.494893	Whole body fat mass || id:ukb-b-19393	TRUE	reported	igd
403	0.0143768	39910592	18	0.00215052	2.29985e-11	454137	ukb-b-19393	rs8096564	T	G	0.298122	Whole body fat mass || id:ukb-b-19393	TRUE	reported	igd
404	0.0134456	42575661	18	0.00207285	8.80035e-11	454137	ukb-b-19393	rs11664848	G	C	0.659605	Whole body fat mass || id:ukb-b-19393	TRUE	reported	igd
405	-0.0378766	58048295	18	0.00354068	1e-26	454137	ukb-b-19393	rs57636386	C	T	0.08384	Whole body fat mass || id:ukb-b-19393	TRUE	reported	igd
406	-0.0114957	22164216	18	0.00202787	1.40001e-08	454137	ukb-b-19393	rs1945160	A	G	0.375856	Whole body fat mass || id:ukb-b-19393	TRUE	reported	igd
407	0.0135718	63430340	18	0.00218811	5.60003e-10	454137	ukb-b-19393	rs2276190	A	G	0.277449	Whole body fat mass || id:ukb-b-19393	TRUE	reported	igd
408	0.0129327	7249633	19	0.00221726	5.49997e-09	454137	ukb-b-19393	rs2081880	G	A	0.382277	Whole body fat mass || id:ukb-b-19393	TRUE	reported	igd
409	-0.0192493	18812785	19	0.002003	7.19946e-22	454137	ukb-b-19393	rs8112818	G	A	0.400384	Whole body fat mass || id:ukb-b-19393	TRUE	reported	igd
410	-0.0116627	49649051	19	0.0019914	4.70002e-09	454137	ukb-b-19393	rs3764625	G	T	0.587569	Whole body fat mass || id:ukb-b-19393	TRUE	reported	igd
411	-0.0160421	18452195	19	0.00221757	4.70002e-13	454137	ukb-b-19393	rs12459965	T	C	0.267613	Whole body fat mass || id:ukb-b-19393	TRUE	reported	igd
412	-0.0132744	32951222	19	0.00235732	1.79999e-08	454137	ukb-b-19393	rs10421787	T	C	0.221235	Whole body fat mass || id:ukb-b-19393	TRUE	reported	igd
413	-0.0316258	46182304	19	0.00246865	1.39991e-37	454137	ukb-b-19393	rs10423928	A	T	0.194438	Whole body fat mass || id:ukb-b-19393	TRUE	reported	igd
414	0.0216824	18324329	19	0.00216059	1.10002e-23	454137	ukb-b-19393	rs2302209	T	C	0.288827	Whole body fat mass || id:ukb-b-19393	TRUE	reported	igd
415	0.0178838	47602577	19	0.00230841	9.3994e-15	454137	ukb-b-19393	rs9304665	A	T	0.763666	Whole body fat mass || id:ukb-b-19393	TRUE	reported	igd
416	0.0114484	1866115	19	0.00197346	6.59994e-09	454137	ukb-b-19393	rs12974458	T	C	0.543292	Whole body fat mass || id:ukb-b-19393	TRUE	reported	igd
417	-0.0190324	4050424	19	0.00251664	4.00037e-14	454137	ukb-b-19393	rs72976986	A	G	0.190201	Whole body fat mass || id:ukb-b-19393	TRUE	reported	igd
418	0.0200333	30272202	19	0.00209576	1.20005e-21	454137	ukb-b-19393	rs12462975	A	G	0.329586	Whole body fat mass || id:ukb-b-19393	TRUE	reported	igd
419	-0.0170439	34008600	19	0.0019872	9.70063e-18	454137	ukb-b-19393	rs33836	T	C	0.464343	Whole body fat mass || id:ukb-b-19393	TRUE	reported	igd
420	-0.0263395	45411941	19	0.00271219	2.70023e-22	454137	ukb-b-19393	rs429358	C	T	0.154034	Whole body fat mass || id:ukb-b-19393	TRUE	reported	igd
421	0.0161058	25181998	20	0.00196301	2.29985e-16	454137	ukb-b-19393	rs11698185	C	T	0.462588	Whole body fat mass || id:ukb-b-19393	TRUE	reported	igd
422	0.0146479	33821577	20	0.00209635	2.80027e-12	454137	ukb-b-19393	rs6058209	A	G	0.32206	Whole body fat mass || id:ukb-b-19393	TRUE	reported	igd
423	0.0154069	62370349	20	0.00209085	1.69981e-13	454137	ukb-b-19393	rs1056441	C	T	0.675302	Whole body fat mass || id:ukb-b-19393	TRUE	reported	igd
424	0.020554	15816236	20	0.00293913	2.70023e-12	454137	ukb-b-19393	rs16996657	C	T	0.127763	Whole body fat mass || id:ukb-b-19393	TRUE	reported	igd
425	-0.0157344	46367372	20	0.0024087	6.4998e-11	454137	ukb-b-19393	rs56374036	G	A	0.212665	Whole body fat mass || id:ukb-b-19393	TRUE	reported	igd
426	-0.0250526	51195932	20	0.0024928	9.20026e-24	454137	ukb-b-19393	rs73142879	T	C	0.192216	Whole body fat mass || id:ukb-b-19393	TRUE	reported	igd
427	-0.0136445	53503198	20	0.00220742	6.4e-10	454137	ukb-b-19393	rs6069037	A	C	0.731479	Whole body fat mass || id:ukb-b-19393	TRUE	reported	igd
428	0.0127468	39178923	20	0.00210805	1.5e-09	454137	ukb-b-19393	rs6029180	G	A	0.32599	Whole body fat mass || id:ukb-b-19393	TRUE	reported	igd
429	0.0148532	40683196	21	0.00270269	3.89996e-08	454137	ukb-b-19393	rs74618095	C	T	0.157963	Whole body fat mass || id:ukb-b-19393	TRUE	reported	igd
430	-0.0133789	40288577	21	0.00216742	6.69993e-10	454137	ukb-b-19393	rs8132491	A	G	0.312976	Whole body fat mass || id:ukb-b-19393	TRUE	reported	igd
431	0.0158642	46581798	21	0.00197101	8.4004e-16	454137	ukb-b-19393	rs394608	C	T	0.537787	Whole body fat mass || id:ukb-b-19393	TRUE	reported	igd
432	0.0172096	18220831	22	0.00259365	3.19963e-11	454137	ukb-b-19393	rs11538	G	A	0.171827	Whole body fat mass || id:ukb-b-19393	TRUE	reported	igd
433	0.0190883	46687681	22	0.00338986	1.79999e-08	454137	ukb-b-19393	rs9615937	C	G	0.092006	Whole body fat mass || id:ukb-b-19393	TRUE	reported	igd
434	-0.0193466	38599767	22	0.00198862	2.29985e-22	454137	ukb-b-19393	rs4820323	G	C	0.580959	Whole body fat mass || id:ukb-b-19393	TRUE	reported	igd
435	0.0130604	48874412	22	0.001966	3.10027e-11	454137	ukb-b-19393	rs10854853	T	G	0.456743	Whole body fat mass || id:ukb-b-19393	TRUE	reported	igd

## Sheet: S8-Iron-BMI
Iron homeostasis dataset1												Iron homeostasis dataset2
	SNP	exposure	id.exposure	effect_allele.exposure	other_allele.exposure	eaf.exposure	beta.exposure	se.exposure	pval.exposure				SNP	exposure	id.exposure	effect_allele.exposure	other_allele.exposure	eaf.exposure	beta.exposure	se.exposure	pval.exposure
1	rs10100245	Body mass index (BMI) || id:ukb-a-248	ukb-a-248	A	G	0.43356	-0.0206373	0.00242306	1.64324e-17			1	rs79113395	iron	vKOs8n	A	G	0.2445	-0.0041	0.0046899102016902	0.382
2	rs10185199	Body mass index (BMI) || id:ukb-a-248	ukb-a-248	A	G	0.72106	0.018708	0.00274904	1.01018e-11			2	rs4648450	iron	vKOs8n	A	C	0.4415	-0.0016	0.00403895191589221	0.692
3	rs10187101	Body mass index (BMI) || id:ukb-a-248	ukb-a-248	T	C	0.640178	0.0157126	0.00250464	3.53688e-10			3	rs12024554	iron	vKOs8n	T	C	0.2147	-0.0032	0.00480016819991239	0.505
4	rs10465231	Body mass index (BMI) || id:ukb-a-248	ukb-a-248	T	C	0.4506	-0.0171399	0.00242726	1.6512e-12			4	rs1127100	iron	vKOs8n	T	C	0.3193	0.0018	0.00423752788779856	0.671
5	rs1064213	Body mass index (BMI) || id:ukb-a-248	ukb-a-248	A	G	0.523032	-0.016189	0.00240561	1.70294e-11			5	rs113603865	iron	vKOs8n	T	C	0.227	0.0034	0.00478108305943648	0.477
7	rs10788493	Body mass index (BMI) || id:ukb-a-248	ukb-a-248	T	C	0.54324	-0.0136921	0.00241992	1.53211e-08			6	rs12144626	iron	vKOs8n	T	C	0.4281	-0.0012	0.0040860356930092	0.769
8	rs10803762	Body mass index (BMI) || id:ukb-a-248	ukb-a-248	A	G	0.321135	-0.0154637	0.0025818	2.10708e-09			7	rs241460	iron	vKOs8n	A	G	0.3215	1e-04	0.00398900498450113	0.98
9	rs10805383	Body mass index (BMI) || id:ukb-a-248	ukb-a-248	A	G	0.520442	-0.0169488	0.00240894	1.98564e-12			8	rs12140153	iron	vKOs8n	T	G	0.1115	-0.005	0.00644683024676781	0.438
10	rs10865612	Body mass index (BMI) || id:ukb-a-248	ukb-a-248	C	T	0.645264	0.0230841	0.00251075	3.80189e-20			9	rs35945185	iron	vKOs8n	A	G	0.3618	0.0308	0.00417137476021673	1.54e-13
11	rs10898330	Body mass index (BMI) || id:ukb-a-248	ukb-a-248	T	C	0.474608	0.0142865	0.00241661	3.38704e-09			11	rs34361149	iron	vKOs8n	A	G	0.2153	0.0071	0.00490795148343669	0.148
12	rs10938397	Body mass index (BMI) || id:ukb-a-248	ukb-a-248	G	A	0.565925	-0.0289533	0.00242913	9.54553e-33			12	rs7553158	iron	vKOs8n	G	A	0.4586	0.0014	0.00405649502091322	0.73
13	rs10995427	Body mass index (BMI) || id:ukb-a-248	ukb-a-248	A	G	0.639173	0.0165308	0.00251566	5.00035e-11			13	rs12049202	iron	vKOs8n	T	C	0.1775	0.0011	0.00515417525771996	0.831
14	rs11012732	Body mass index (BMI) || id:ukb-a-248	ukb-a-248	G	A	0.668894	-0.0238495	0.00255513	1.02565e-20			14	rs1342391	iron	vKOs8n	G	T	0.3106	-0.0009	0.00448621555162035	0.841
16	rs11084554	Body mass index (BMI) || id:ukb-a-248	ukb-a-248	A	G	0.843414	0.021578	0.0033044	6.58415e-11			15	rs588660	iron	vKOs8n	G	A	0.3934	0.0016	0.00421134124310966	0.704
17	rs11099020	Body mass index (BMI) || id:ukb-a-248	ukb-a-248	T	C	0.357261	0.0153203	0.00251168	1.06424e-09			16	rs72697614	iron	vKOs8n	A	C	0.3574	6e-04	0.00404219128631252	0.882
19	rs112520079	Body mass index (BMI) || id:ukb-a-248	ukb-a-248	G	T	0.801049	-0.0204582	0.00301413	1.1434e-11			17	rs17024393	iron	vKOs8n	C	T	0.0308	0.0057	0.011972164000636	0.634
20	rs11264489	Body mass index (BMI) || id:ukb-a-248	ukb-a-248	G	A	0.638006	-0.0140849	0.00250707	1.93264e-08			18	rs6687953	iron	vKOs8n	G	A	0.3824	-0.0015	0.00418458140305365	0.72
21	rs113603865	Body mass index (BMI) || id:ukb-a-248	ukb-a-248	T	C	0.787572	-0.0197498	0.00295729	2.41991e-11			19	rs12730935	iron	vKOs8n	A	G	0.4149	0.0264	0.00406221496648021	8.09e-11
22	rs11642015	Body mass index (BMI) || id:ukb-a-248	ukb-a-248	T	C	0.59764	-0.0723688	0.00244736	6.39735e-192			20	rs61813324	iron	vKOs8n	T	C	0.1188	0.0066	0.00609661195937392	0.279
24	rs11655587	Body mass index (BMI) || id:ukb-a-248	ukb-a-248	T	C	0.640132	0.0196375	0.00251089	5.25775e-15			21	rs11264489	iron	vKOs8n	G	A	0.389	-0.0032	0.00409907339049049	0.435
25	rs11742930	Body mass index (BMI) || id:ukb-a-248	ukb-a-248	T	C	0.433572	-0.0143076	0.00242869	3.84034e-09			22	rs61826867	iron	vKOs8n	G	A	0.0944	-0.0015	0.00674450645669344	0.824
26	rs11757278	Body mass index (BMI) || id:ukb-a-248	ukb-a-248	C	T	0.694152	0.0157921	0.00260882	1.42014e-09			23	rs539515	iron	vKOs8n	C	A	0.1997	-0.0051	0.00500280736834765	0.308
27	rs11761411	Body mass index (BMI) || id:ukb-a-248	ukb-a-248	T	C	0.845639	0.0184757	0.00333986	3.17081e-08			24	rs815163	iron	vKOs8n	T	C	0.3728	-0.001	0.00396741755850766	0.801
28	rs11782074	Body mass index (BMI) || id:ukb-a-248	ukb-a-248	T	G	0.614359	-0.0144947	0.00250672	7.3731e-09			25	rs4474229	iron	vKOs8n	A	G	0.3646	6e-04	0.0042602934071755	0.888
29	rs11856579	Body mass index (BMI) || id:ukb-a-248	ukb-a-248	A	G	0.731808	0.0197908	0.00271147	2.90737e-13			26	rs2678204	iron	vKOs8n	G	T	0.3454	-0.002	0.00416389232840563	0.631
30	rs12024554	Body mass index (BMI) || id:ukb-a-248	ukb-a-248	T	C	0.763095	0.0162677	0.00282749	8.75387e-09			27	rs17014332	iron	vKOs8n	C	T	0.2295	-0.0055	0.00476099441602918	0.248
31	rs12042959	Body mass index (BMI) || id:ukb-a-248	ukb-a-248	G	A	0.854223	0.0205562	0.00342514	1.95623e-09			28	rs846546	iron	vKOs8n	T	A	0.4158	0.0046	0.00405818969928526	0.257
32	rs12049202	Body mass index (BMI) || id:ukb-a-248	ukb-a-248	T	C	0.801349	-0.0218362	0.00300823	3.91291e-13			29	rs12042959	iron	vKOs8n	G	A	0.1802	0.0016	0.00519298086610786	0.758
33	rs12144626	Body mass index (BMI) || id:ukb-a-248	ukb-a-248	C	T	0.418179	0.0172144	0.00244388	1.87327e-12			30	rs62106258	iron	vKOs8n	C	T	0.0473	0.0134	0.00939992006661788	0.154
34	rs12477385	Body mass index (BMI) || id:ukb-a-248	ukb-a-248	T	G	0.7727	0.0172504	0.00287583	1.99444e-09			31	rs12992672	iron	vKOs8n	G	A	0.1648	0.0018	0.00531786055103786	0.735
35	rs12614861	Body mass index (BMI) || id:ukb-a-248	ukb-a-248	T	G	0.65299	-0.0152338	0.00252179	1.53455e-09			32	rs2384054	iron	vKOs8n	C	T	0.4633	-0.0121	0.00400058981246741	0.00249
37	rs12679106	Body mass index (BMI) || id:ukb-a-248	ukb-a-248	T	G	0.288659	0.0220302	0.00266493	1.38229e-16			33	rs935166	iron	vKOs8n	A	G	0.4819	-0.0039	0.00396246847219433	0.325
38	rs1286138	Body mass index (BMI) || id:ukb-a-248	ukb-a-248	G	T	0.326561	-0.0180512	0.00256405	1.92442e-12			34	rs10185199	iron	vKOs8n	A	G	0.2663	0.0091	0.00460619355692821	0.0482
39	rs12877270	Body mass index (BMI) || id:ukb-a-248	ukb-a-248	A	G	0.56155	-0.0169078	0.00243897	4.14668e-12			35	rs35722922	iron	vKOs8n	G	A	0.3859	0.0022	0.00405015912632361	0.587
40	rs12885458	Body mass index (BMI) || id:ukb-a-248	ukb-a-248	G	T	0.490018	0.0156111	0.00240414	8.4004e-11			36	rs10187101	iron	vKOs8n	T	C	0.3598	0.0076	0.00416739077676245	0.0682
41	rs1296328	Body mass index (BMI) || id:ukb-a-248	ukb-a-248	C	A	0.440086	0.0189787	0.00243087	5.85599e-15			37	rs6705567	iron	vKOs8n	C	T	0.3937	-0.006	0.00410661801775716	0.144
42	rs12992672	Body mass index (BMI) || id:ukb-a-248	ukb-a-248	A	G	0.171365	-0.0507808	0.00318245	2.69588e-57			38	rs4671328	iron	vKOs8n	G	T	0.5227	5e-04	0.00437445403825999	0.909
44	rs13062093	Body mass index (BMI) || id:ukb-a-248	ukb-a-248	G	T	0.633556	-0.01706	0.00249069	7.42335e-12			39	rs6739755	iron	vKOs8n	A	G	0.3671	-0.0013	0.00418359217339404	0.756
45	rs13174863	Body mass index (BMI) || id:ukb-a-248	ukb-a-248	G	A	0.851792	-0.0249793	0.00340131	2.0773e-13			40	rs2861685	iron	vKOs8n	C	T	0.3649	-0.0072	0.00413848603399752	0.0819
46	rs1320903	Body mass index (BMI) || id:ukb-a-248	ukb-a-248	A	G	0.681559	-0.022008	0.00258125	1.51985e-17			41	rs12622280	iron	vKOs8n	G	T	0.1489	0.0028	0.0055829452303252	0.616
47	rs1327259	Body mass index (BMI) || id:ukb-a-248	ukb-a-248	G	A	0.61387	0.0140026	0.00247527	1.54184e-08			42	rs6722241	iron	vKOs8n	C	T	0.2499	0.0057	0.00460704865823902	0.216
48	rs1342391	Body mass index (BMI) || id:ukb-a-248	ukb-a-248	T	G	0.330037	-0.0158687	0.00256148	5.82975e-10			43	rs72820274	iron	vKOs8n	A	G	0.4285	-0.0015	0.00400487527671988	0.708
49	rs13427822	Body mass index (BMI) || id:ukb-a-248	ukb-a-248	G	A	0.727948	0.0198988	0.00272868	3.05e-13			44	rs1446585	iron	vKOs8n	G	A	0.1523	0.006	0.0052932909121112	0.257
51	rs1441264	Body mass index (BMI) || id:ukb-a-248	ukb-a-248	A	G	0.408134	-0.0206382	0.00249668	1.38708e-16			45	rs778094	iron	vKOs8n	G	A	0.4156	0.0051	0.00408626076892367	0.212
52	rs1446585	Body mass index (BMI) || id:ukb-a-248	ukb-a-248	G	A	0.771994	0.0171122	0.00287668	2.70695e-09			46	rs80330591	iron	vKOs8n	A	G	0.1516	-0.0092	0.00559320285358827	0.1
54	rs1458156	Body mass index (BMI) || id:ukb-a-248	ukb-a-248	T	C	0.511736	-0.0137851	0.0024053	9.98504e-09			47	rs10803762	iron	vKOs8n	G	A	0.2651	0.0028	0.00442623244779773	0.527
55	rs1582931	Body mass index (BMI) || id:ukb-a-248	ukb-a-248	A	G	0.527943	0.0148636	0.00242597	8.97284e-10			48	rs12477385	iron	vKOs8n	T	G	0.2343	0.0021	0.0046279748412132	0.65
56	rs16846140	Body mass index (BMI) || id:ukb-a-248	ukb-a-248	G	A	0.66179	-0.0161898	0.0025442	1.97592e-10			49	rs12614861	iron	vKOs8n	T	G	0.3735	-0.006	0.00416802280542606	0.15
57	rs16916303	Body mass index (BMI) || id:ukb-a-248	ukb-a-248	G	A	0.880766	0.020719	0.00373905	3.00538e-08			50	rs12479357	iron	vKOs8n	A	G	0.3595	-0.0078	0.00418260312228278	0.0622
58	rs16975459	Body mass index (BMI) || id:ukb-a-248	ukb-a-248	C	A	0.878695	-0.0239721	0.00368583	7.83971e-11			51	rs1064213	iron	vKOs8n	A	G	0.4393	0.0038	0.00402400835204976	0.345
59	rs17014332	Body mass index (BMI) || id:ukb-a-248	ukb-a-248	C	T	0.789391	-0.0180292	0.00294421	9.1582e-10			52	rs4482463	iron	vKOs8n	C	A	0.0803	-0.01	0.00737293622531319	0.175
60	rs17058884	Body mass index (BMI) || id:ukb-a-248	ukb-a-248	G	T	0.954995	0.0318261	0.00580849	4.27464e-08			53	rs16846140	iron	vKOs8n	G	A	0.3482	-0.0009	0.00434756096165873	0.836
61	rs17085463	Body mass index (BMI) || id:ukb-a-248	ukb-a-248	A	G	0.682993	0.0148137	0.00259815	1.1876e-08			54	rs13427822	iron	vKOs8n	G	A	0.2935	0.0129	0.00442179519618338	0.00353
62	rs17342242	Body mass index (BMI) || id:ukb-a-248	ukb-a-248	G	A	0.770205	0.016161	0.00286561	1.70553e-08			55	rs56773984	iron	vKOs8n	T	A	0.1832	0.009	0.00524037765602235	0.0859
63	rs17716502	Body mass index (BMI) || id:ukb-a-248	ukb-a-248	T	C	0.792757	0.0222998	0.00298602	8.15831e-14			56	rs4246657	iron	vKOs8n	T	C	0.3408	-0.0007	0.00405664091613675	0.863
64	rs1788808	Body mass index (BMI) || id:ukb-a-248	ukb-a-248	G	A	0.502659	0.0183135	0.0024054	2.67485e-14			57	rs35882248	iron	vKOs8n	T	C	0.3147	-0.0043	0.00424428962501987	0.311
65	rs1800562	Body mass index (BMI) || id:ukb-a-248	ukb-a-248	A	G	0.922183	0.0114908	0.00448387	0.0103868			58	rs7568228	iron	vKOs8n	G	C	0.4867	-0.0016	0.00399787601135234	0.689
66	rs1805123	Body mass index (BMI) || id:ukb-a-248	ukb-a-248	G	T	0.753783	0.0179911	0.00278844	1.10527e-10			59	rs13007705	iron	vKOs8n	T	C	0.3745	0.0289	0.00410873894730887	2.01e-12
68	rs1884897	Body mass index (BMI) || id:ukb-a-248	ukb-a-248	G	A	0.371746	-0.0213286	0.00249224	1.15319e-17			60	rs62246314	iron	vKOs8n	A	G	0.0893	-0.0081	0.00677697925926293	0.232
69	rs1901241	Body mass index (BMI) || id:ukb-a-248	ukb-a-248	G	A	0.839863	-0.0192919	0.00329019	4.5368e-09			61	rs34373881	iron	vKOs8n	A	G	0.3503	0.0069	0.00428086143432945	0.107
70	rs1941706	Body mass index (BMI) || id:ukb-a-248	ukb-a-248	G	A	0.536489	-0.0139405	0.00241073	7.35783e-09			62	rs9847186	iron	vKOs8n	A	G	0.4163	-0.0044	0.00409834364879115	0.283
71	rs1949204	Body mass index (BMI) || id:ukb-a-248	ukb-a-248	G	T	0.238235	-0.0166526	0.00281935	3.49712e-09			63	rs13062093	iron	vKOs8n	G	T	0.3869	0.0043	0.00408068635939992	0.292
72	rs2035806	Body mass index (BMI) || id:ukb-a-248	ukb-a-248	A	G	0.433646	0.0166309	0.00242835	7.46793e-12			64	rs13076052	iron	vKOs8n	G	C	0.2702	0.001	0.00429751250741965	0.816
73	rs2046002	Body mass index (BMI) || id:ukb-a-248	ukb-a-248	C	T	0.360956	0.014571	0.00250777	6.24094e-09			65	rs9843653	iron	vKOs8n	C	T	0.4702	0.0025	0.00399054890889214	0.531
74	rs2121058	Body mass index (BMI) || id:ukb-a-248	ukb-a-248	C	T	0.771356	0.0238147	0.00286076	8.4918e-17			66	rs4687770	iron	vKOs8n	C	T	0.1371	-0.001	0.00583823695846094	0.864
76	rs2155869	Body mass index (BMI) || id:ukb-a-248	ukb-a-248	C	T	0.180837	0.0184462	0.00311144	3.06034e-09			67	rs815715	iron	vKOs8n	G	C	0.4773	-0.005	0.00404127075284125	0.216
77	rs215634	Body mass index (BMI) || id:ukb-a-248	ukb-a-248	G	A	0.386127	0.0147674	0.00247575	2.45177e-09			68	rs12633819	iron	vKOs8n	G	A	0.3879	0.0258	0.00415541062940616	5.34e-10
79	rs2292238	Body mass index (BMI) || id:ukb-a-248	ukb-a-248	C	A	0.591333	0.0176981	0.00244772	4.82503e-13			69	rs17731998	iron	vKOs8n	T	C	0.2983	0.002	0.00430196075565065	0.642
80	rs2307111	Body mass index (BMI) || id:ukb-a-248	ukb-a-248	C	T	0.606817	0.0289516	0.00246183	6.35038e-32			70	rs75557510	iron	vKOs8n	G	A	0.051	0.0154	0.00885176179493915	0.0819
81	rs2318543	Body mass index (BMI) || id:ukb-a-248	ukb-a-248	G	A	0.217505	0.0194021	0.00292162	3.1232e-11			71	rs10865612	iron	vKOs8n	C	T	0.3933	-0.0004	0.00455348327324762	0.93
82	rs2384054	Body mass index (BMI) || id:ukb-a-248	ukb-a-248	C	T	0.510326	-0.0350265	0.00240007	3.17687e-48			72	rs73144053	iron	vKOs8n	A	C	0.3162	0.0027	0.00428889172917104	0.529
83	rs2398861	Body mass index (BMI) || id:ukb-a-248	ukb-a-248	G	A	0.743401	-0.0220894	0.0027614	1.25458e-15			73	rs1454687	iron	vKOs8n	C	G	0.4684	-0.0106	0.0039949677338374	0.00797
84	rs241460	Body mass index (BMI) || id:ukb-a-248	ukb-a-248	G	A	0.31813	0.0205388	0.00257525	1.52265e-15			74	rs6780459	iron	vKOs8n	A	T	0.2182	0.0011	0.00462482776171425	0.812
85	rs2425857	Body mass index (BMI) || id:ukb-a-248	ukb-a-248	G	A	0.445365	0.0135947	0.00241624	1.84183e-08			75	rs28447555	iron	vKOs8n	T	C	0.1675	0.0065	0.00525365197869362	0.216
86	rs2439823	Body mass index (BMI) || id:ukb-a-248	ukb-a-248	G	A	0.452295	-0.0216364	0.00241939	3.80803e-19			76	rs752179	iron	vKOs8n	A	T	0.2955	-0.0023	0.00444681854081317	0.605
88	rs2450445	Body mass index (BMI) || id:ukb-a-248	ukb-a-248	A	G	0.676027	0.0153656	0.00256262	2.02372e-09			77	rs1320903	iron	vKOs8n	A	G	0.3143	-0.0046	0.00431140477306635	0.286
89	rs245775	Body mass index (BMI) || id:ukb-a-248	ukb-a-248	G	A	0.271174	-0.0203304	0.0027049	5.65458e-14			78	rs4854760	iron	vKOs8n	G	A	0.2639	0.053	0.00443097400336214	5.67e-33
90	rs2470392	Body mass index (BMI) || id:ukb-a-248	ukb-a-248	C	T	0.712572	-0.0145453	0.00265977	4.53858e-08			79	rs6789488	iron	vKOs8n	T	C	0.2442	0.0118	0.00463492412402927	0.0109
91	rs2474898	Body mass index (BMI) || id:ukb-a-248	ukb-a-248	T	C	0.654197	-0.0146104	0.00252319	7.02668e-09			80	rs60654199	iron	vKOs8n	A	C	0.0683	-0.0047	0.00796226368965949	0.555
92	rs2482704	Body mass index (BMI) || id:ukb-a-248	ukb-a-248	T	G	0.576578	0.0138253	0.00243157	1.30335e-08			81	rs357501	iron	vKOs8n	A	G	0.3958	0.006	0.00413733216937532	0.147
93	rs2606228	Body mass index (BMI) || id:ukb-a-248	ukb-a-248	C	A	0.357231	0.0155705	0.00253615	8.29182e-10			82	rs6809307	iron	vKOs8n	T	C	0.2514	0.0012	0.0047365846506513	0.8
94	rs2616192	Body mass index (BMI) || id:ukb-a-248	ukb-a-248	T	G	0.32751	-0.0140763	0.00257234	4.44877e-08			83	rs73169730	iron	vKOs8n	G	A	0.2546	-0.011	0.0045533272229133	0.0157
95	rs2678204	Body mass index (BMI) || id:ukb-a-248	ukb-a-248	G	T	0.658187	-0.0280873	0.00253578	1.65158e-28			84	rs2606228	iron	vKOs8n	A	C	0.3926	-0.0028	0.00420014717492334	0.505
96	rs2711111	Body mass index (BMI) || id:ukb-a-248	ukb-a-248	G	A	0.434957	0.0147156	0.00245734	2.12124e-09			85	rs869400	iron	vKOs8n	T	G	0.2063	-0.0035	0.00493289171601444	0.478
97	rs273505	Body mass index (BMI) || id:ukb-a-248	ukb-a-248	C	T	0.580094	-0.0188626	0.00243413	9.27257e-15			86	rs362307	iron	vKOs8n	T	C	0.0928	0.0077	0.00711271395260291	0.279
98	rs28447555	Body mass index (BMI) || id:ukb-a-248	ukb-a-248	T	C	0.819013	-0.0185076	0.00312798	3.28632e-09			87	rs66679256	iron	vKOs8n	T	C	0.4332	0.0041	0.00399699729436611	0.305
99	rs28489620	Body mass index (BMI) || id:ukb-a-248	ukb-a-248	A	G	0.709018	0.0147327	0.0026634	3.1768e-08			88	rs34811474	iron	vKOs8n	A	G	0.2375	0.0085	0.00471123003099853	0.0712
100	rs2861685	Body mass index (BMI) || id:ukb-a-248	ukb-a-248	C	T	0.588629	0.017647	0.00243763	4.51544e-13			89	rs73213484	iron	vKOs8n	T	A	0.134	6e-04	0.00590008491274394	0.919
102	rs2962082	Body mass index (BMI) || id:ukb-a-248	ukb-a-248	A	G	0.517451	0.0135377	0.00240754	1.87785e-08			90	rs4261944	iron	vKOs8n	G	T	0.3671	0.0028	0.00412239025889624	0.497
103	rs2975693	Body mass index (BMI) || id:ukb-a-248	ukb-a-248	C	T	0.890719	-0.0238256	0.0038753	7.85236e-10			91	rs10938397	iron	vKOs8n	G	A	0.4046	-0.0046	0.00409241489378135	0.261
104	rs34045288	Body mass index (BMI) || id:ukb-a-248	ukb-a-248	T	C	0.664097	-0.0259978	0.00254511	1.71672e-24			92	rs6831020	iron	vKOs8n	A	C	0.2855	0.0018	0.00449761051277139	0.689
105	rs34236292	Body mass index (BMI) || id:ukb-a-248	ukb-a-248	T	G	0.67228	0.0140997	0.002567	3.96169e-08			93	rs17085463	iron	vKOs8n	A	G	0.2547	0.0011	0.00431979855019263	0.799
106	rs34361149	Body mass index (BMI) || id:ukb-a-248	ukb-a-248	A	G	0.80741	0.0309935	0.00304511	2.5038e-24			94	rs2318543	iron	vKOs8n	A	G	0.1967	-0.0133	0.00498743753913883	0.00766
107	rs34373881	Body mass index (BMI) || id:ukb-a-248	ukb-a-248	A	G	0.721724	0.0168863	0.00268678	3.2836e-10			95	rs35851183	iron	vKOs8n	G	A	0.3522	0.004	0.00420083677350644	0.341
108	rs34966008	Body mass index (BMI) || id:ukb-a-248	ukb-a-248	T	C	0.591852	0.0199158	0.00244306	3.59253e-16			96	rs13135092	iron	vKOs8n	G	A	0.0237	-0.0179	0.00991076204662737	0.0709
109	rs35025195	Body mass index (BMI) || id:ukb-a-248	ukb-a-248	A	G	0.833868	0.0230476	0.00323009	9.67832e-13			97	rs11099020	iron	vKOs8n	C	T	0.3601	-0.0011	0.00413051506571758	0.79
110	rs35193668	Body mass index (BMI) || id:ukb-a-248	ukb-a-248	T	C	0.638085	0.0166761	0.00249998	2.55329e-11			98	rs1296328	iron	vKOs8n	A	C	0.4258	0.0033	0.00406585742969083	0.417
111	rs357501	Body mass index (BMI) || id:ukb-a-248	ukb-a-248	A	G	0.622486	-0.0154044	0.00249087	6.24396e-10			99	rs34236292	iron	vKOs8n	T	G	0.2922	0.0069	0.00437786154402911	0.115
112	rs35851183	Body mass index (BMI) || id:ukb-a-248	ukb-a-248	G	A	0.642223	-0.0167614	0.00250852	2.36429e-11			100	rs750090	iron	vKOs8n	C	T	0.3441	-0.0029	0.00423021027115655	0.493
113	rs35882248	Body mass index (BMI) || id:ukb-a-248	ukb-a-248	T	C	0.685358	-0.0192316	0.00258946	1.11455e-13			101	rs6536575	iron	vKOs8n	T	C	0.4926	8e-04	0.00377114436480193	0.832
114	rs36007635	Body mass index (BMI) || id:ukb-a-248	ukb-a-248	A	G	0.861597	0.0200004	0.00348146	9.20831e-09			102	rs7701777	iron	vKOs8n	G	T	0.2772	0.0027	0.00451686200261563	0.55
115	rs3759584	Body mass index (BMI) || id:ukb-a-248	ukb-a-248	C	T	0.638042	0.0165842	0.00251394	4.20436e-11			103	rs7723426	iron	vKOs8n	T	C	0.3511	-0.0041	0.00419158493084551	0.328
116	rs3802858	Body mass index (BMI) || id:ukb-a-248	ukb-a-248	C	T	0.572512	0.0164713	0.00243005	1.21899e-11			104	rs6861649	iron	vKOs8n	T	C	0.3782	-0.0079	0.00411360082156707	0.0548
117	rs3803286	Body mass index (BMI) || id:ukb-a-248	ukb-a-248	G	A	0.333621	0.0207912	0.00254468	3.08248e-16			105	rs10805383	iron	vKOs8n	A	G	0.4848	-0.0059	0.00401802308568712	0.142
118	rs3810291	Body mass index (BMI) || id:ukb-a-248	ukb-a-248	A	G	0.322522	-0.029685	0.00256755	6.53732e-31			106	rs9291822	iron	vKOs8n	C	T	0.4357	-0.0032	0.00407241864213226	0.432
119	rs3843540	Body mass index (BMI) || id:ukb-a-248	ukb-a-248	C	T	0.851419	0.0241729	0.00338227	8.88996e-13			107	rs2307111	iron	vKOs8n	C	T	0.3579	8e-04	0.00391289156911055	0.838
120	rs3844598	Body mass index (BMI) || id:ukb-a-248	ukb-a-248	G	A	0.471337	-0.0136986	0.00241006	1.31735e-08			108	rs7442885	iron	vKOs8n	G	C	0.2012	0.009	0.00497952977233229	0.0707
121	rs3861879	Body mass index (BMI) || id:ukb-a-248	ukb-a-248	G	A	0.56317	-0.0137348	0.00243136	1.61503e-08			109	rs1477290	iron	vKOs8n	C	T	0.1208	-0.0031	0.00607755600227374	0.61
122	rs390192	Body mass index (BMI) || id:ukb-a-248	ukb-a-248	G	A	0.477555	0.0154416	0.00242065	1.78341e-10			110	rs1919243	iron	vKOs8n	C	T	0.4499	-0.002	0.00395416482121302	0.613
123	rs4246657	Body mass index (BMI) || id:ukb-a-248	ukb-a-248	T	C	0.659086	-0.0170056	0.00253421	1.94357e-11			111	rs11742930	iron	vKOs8n	C	T	0.4557	0.0076	0.00406755241193408	0.0617
124	rs4261944	Body mass index (BMI) || id:ukb-a-248	ukb-a-248	G	T	0.637044	-0.0154894	0.00250441	6.22315e-10			112	rs286818	iron	vKOs8n	A	T	0.1589	0.0028	0.00541351822359864	0.605
125	rs4467770	Body mass index (BMI) || id:ukb-a-248	ukb-a-248	A	G	0.269332	-0.0156691	0.00271693	8.0664e-09			113	rs1582931	iron	vKOs8n	A	G	0.4821	0.0053	0.00405314492501983	0.191
126	rs4474229	Body mass index (BMI) || id:ukb-a-248	ukb-a-248	A	G	0.627662	0.0158775	0.00248334	1.62233e-10			114	rs13174863	iron	vKOs8n	G	A	0.1526	-0.0108	0.00558397296837642	0.0531
127	rs4502882	Body mass index (BMI) || id:ukb-a-248	ukb-a-248	T	C	0.343107	0.0147181	0.0025291	5.90786e-09			115	rs3844598	iron	vKOs8n	A	G	0.4269	0.0049	0.00402973642939746	0.224
128	rs4648450	Body mass index (BMI) || id:ukb-a-248	ukb-a-248	A	C	0.533867	0.0154374	0.00242211	1.84982e-10			116	rs4502882	iron	vKOs8n	C	T	0.3306	-0.0067	0.00422752450083367	0.113
129	rs4671328	Body mass index (BMI) || id:ukb-a-248	ukb-a-248	G	T	0.447445	0.0217722	0.00243483	3.84238e-19			117	rs7719067	iron	vKOs8n	A	G	0.3902	-0.0063	0.00410658733643309	0.125
130	rs4687770	Body mass index (BMI) || id:ukb-a-248	ukb-a-248	C	T	0.866625	0.019339	0.00353549	4.50485e-08			118	rs4921301	iron	vKOs8n	T	C	0.201	0.0013	0.00521112185433608	0.803
131	rs4718964	Body mass index (BMI) || id:ukb-a-248	ukb-a-248	T	G	0.587806	-0.0145653	0.00244679	2.63858e-09			119	rs34774377	iron	vKOs8n	C	T	0.104	-0.0025	0.00655696557623835	0.703
132	rs4757144	Body mass index (BMI) || id:ukb-a-248	ukb-a-248	A	G	0.406953	-0.016524	0.00244585	1.42135e-11			120	rs245775	iron	vKOs8n	A	G	0.2754	0.007	0.00449010177732081	0.119
134	rs4777541	Body mass index (BMI) || id:ukb-a-248	ukb-a-248	T	C	0.234959	-0.0196505	0.00284642	5.07925e-12			121	rs4467770	iron	vKOs8n	G	A	0.2365	-0.0025	0.00463963035045762	0.59
135	rs4911382	Body mass index (BMI) || id:ukb-a-248	ukb-a-248	T	C	0.415762	-0.015559	0.00244287	1.90349e-10			122	rs11757278	iron	vKOs8n	C	T	0.324	7e-04	0.00405664091613675	0.863
136	rs491711	Body mass index (BMI) || id:ukb-a-248	ukb-a-248	C	A	0.689012	0.0158403	0.00260937	1.27623e-09			123	rs75078685	iron	vKOs8n	T	C	0.0833	-0.0558	0.00756992206153059	1.69e-13
137	rs4929923	Body mass index (BMI) || id:ukb-a-248	ukb-a-248	C	T	0.352672	-0.0173844	0.00251068	4.39339e-12			124	rs55641572	iron	vKOs8n	A	C	0.0292	0.0726	0.0120133177528338	1.51e-09
138	rs539515	Body mass index (BMI) || id:ukb-a-248	ukb-a-248	C	A	0.792471	-0.0474871	0.00295985	6.64049e-58			125	rs4712950	iron	vKOs8n	G	A	0.1632	-0.047	0.0053713139444718	2.13e-18
140	rs55689274	Body mass index (BMI) || id:ukb-a-248	ukb-a-248	A	G	0.714289	0.0148341	0.00266266	2.53244e-08			126	rs116009877	iron	vKOs8n	A	G	0.0647	0.2599	0.00787512360728842	1e-200
141	rs55938344	Body mass index (BMI) || id:ukb-a-248	ukb-a-248	C	A	0.757298	0.0168213	0.00281823	2.39354e-09			127	rs6924948	iron	vKOs8n	G	A	0.0586	-0.0619	0.00837220468663315	1.43e-13
143	rs56212061	Body mass index (BMI) || id:ukb-a-248	ukb-a-248	T	C	0.850031	0.0211123	0.00337336	3.89054e-10			128	rs198851	iron	vKOs8n	T	G	0.1247	0.1711	0.00585391137524239	8.47e-188
145	rs57636386	Body mass index (BMI) || id:ukb-a-248	ukb-a-248	C	T	0.916585	0.0427651	0.00435306	8.92483e-23			130	rs113352426	iron	vKOs8n	T	C	0.0347	0.0862	0.0107546293907893	1.1e-15
146	rs58862095	Body mass index (BMI) || id:ukb-a-248	ukb-a-248	T	C	0.580243	0.0243799	0.00243968	1.64702e-23			131	rs72845052	iron	vKOs8n	G	C	0.1344	-0.0507	0.00628185201099028	6.98e-16
147	rs588660	Body mass index (BMI) || id:ukb-a-248	ukb-a-248	A	G	0.414144	-0.0183012	0.00244095	6.51778e-14			132	rs9468364	iron	vKOs8n	A	T	0.0529	-0.0683	0.00937934047483373	3.29e-13
148	rs5995843	Body mass index (BMI) || id:ukb-a-248	ukb-a-248	G	A	0.651007	0.0174411	0.00251927	4.42792e-12			133	rs3131875	iron	vKOs8n	T	C	0.4885	0.0379	0.00399093123648957	2.17e-21
149	rs6050446	Body mass index (BMI) || id:ukb-a-248	ukb-a-248	G	A	0.033197	-0.0420771	0.0067598	4.83315e-10			134	rs2516647	iron	vKOs8n	T	G	0.3766	0.0326	0.00412276491820774	2.63e-15
150	rs60654199	Body mass index (BMI) || id:ukb-a-248	ukb-a-248	A	C	0.933352	-0.0312664	0.00481001	8.02786e-11			137	rs401775	iron	vKOs8n	C	T	0.1375	0.0403	0.00556706611358408	4.52e-13
151	rs60764613	Body mass index (BMI) || id:ukb-a-248	ukb-a-248	T	G	0.855143	-0.023587	0.00342645	5.83714e-12			138	rs62407562	iron	vKOs8n	A	T	0.2356	-0.0019	0.00454624120104355	0.676
152	rs61826867	Body mass index (BMI) || id:ukb-a-248	ukb-a-248	G	A	0.890228	-0.0251347	0.00384169	6.05341e-11			140	rs72892910	iron	vKOs8n	T	G	0.1707	0.0055	0.00526290759357939	0.296
153	rs61969510	Body mass index (BMI) || id:ukb-a-248	ukb-a-248	C	T	0.715588	-0.0155328	0.00269504	8.24689e-09			141	rs1327259	iron	vKOs8n	G	A	0.3604	-0.0023	0.00408062778372835	0.573
154	rs62147189	Body mass index (BMI) || id:ukb-a-248	ukb-a-248	G	T	0.378	0.0170068	0.00251319	1.31704e-11			142	rs2474898	iron	vKOs8n	T	C	0.2811	-0.0008	0.0044396510468184	0.857
156	rs6265	Body mass index (BMI) || id:ukb-a-248	ukb-a-248	T	C	0.810274	0.0402275	0.00306191	2.03798e-39			143	rs390192	iron	vKOs8n	A	G	0.4656	-0.0025	0.00406950131233473	0.539
157	rs6575340	Body mass index (BMI) || id:ukb-a-248	ukb-a-248	A	G	0.362584	-0.0228776	0.00250397	6.48336e-20			144	rs9342196	iron	vKOs8n	T	C	0.1702	9e-04	0.00537408662859604	0.867
158	rs6601527	Body mass index (BMI) || id:ukb-a-248	ukb-a-248	A	C	0.412181	0.0217383	0.00244545	6.17874e-19			145	rs12662900	iron	vKOs8n	A	T	0.3503	0.0017	0.00426219984761189	0.69
159	rs66679256	Body mass index (BMI) || id:ukb-a-248	ukb-a-248	T	C	0.553858	-0.0162973	0.00242165	1.70098e-11			146	rs9320823	iron	vKOs8n	T	C	0.4211	0.0108	0.00406643731763297	0.00791
160	rs6687953	Body mass index (BMI) || id:ukb-a-248	ukb-a-248	G	A	0.608649	-0.0158953	0.00246141	1.06358e-10			147	rs2253310	iron	vKOs8n	C	G	0.3367	0.0083	0.00418241128226789	0.0472
161	rs66922415	Body mass index (BMI) || id:ukb-a-248	ukb-a-248	G	A	0.765638	-0.0520958	0.00283196	1.54953e-75			148	rs9489620	iron	vKOs8n	G	C	0.465	-0.0033	0.00403978692863581	0.414
162	rs6705567	Body mass index (BMI) || id:ukb-a-248	ukb-a-248	C	T	0.6212	0.0136224	0.00249537	4.7895e-08			149	rs9402104	iron	vKOs8n	G	A	0.3788	0.0041	0.00413992421106965	0.322
163	rs6722241	Body mass index (BMI) || id:ukb-a-248	ukb-a-248	C	T	0.729092	0.0201712	0.00271361	1.06145e-13			150	rs9399136	iron	vKOs8n	C	T	0.2695	0.0574	0.00453655634417108	1.08e-36
164	rs6739755	Body mass index (BMI) || id:ukb-a-248	ukb-a-248	G	A	0.397024	0.0209594	0.00246047	1.62368e-17			151	rs7755574	iron	vKOs8n	T	G	0.2902	-0.0051	0.00447098798382047	0.254
165	rs67609008	Body mass index (BMI) || id:ukb-a-248	ukb-a-248	C	T	0.716403	-0.0146011	0.00267444	4.77859e-08			152	rs9688977	iron	vKOs8n	C	T	0.1288	3e-04	0.00629670635004884	0.962
167	rs67844506	Body mass index (BMI) || id:ukb-a-248	ukb-a-248	G	A	0.816758	0.0259162	0.0031086	7.65068e-17			153	rs36007635	iron	vKOs8n	A	G	0.1475	0.0054	0.0056360109723554	0.338
168	rs6789488	Body mass index (BMI) || id:ukb-a-248	ukb-a-248	C	T	0.249216	-0.0200094	0.00277743	5.8479e-13			154	rs6950388	iron	vKOs8n	G	A	0.2319	-0.0003	0.00543736317551437	0.956
169	rs6809307	Body mass index (BMI) || id:ukb-a-248	ukb-a-248	T	C	0.74378	-0.0157072	0.00276033	1.26885e-08			155	rs73050254	iron	vKOs8n	A	G	0.1331	0.001	0.00583823695846094	0.864
170	rs6831020	Body mass index (BMI) || id:ukb-a-248	ukb-a-248	A	C	0.704771	0.0159366	0.00263095	1.38538e-09			156	rs2711111	iron	vKOs8n	A	G	0.3969	-0.0052	0.00412998662586129	0.208
171	rs6861649	Body mass index (BMI) || id:ukb-a-248	ukb-a-248	C	T	0.392515	-0.0143476	0.00246927	6.23491e-09			157	rs215634	iron	vKOs8n	A	G	0.3474	-0.0019	0.00411154489936095	0.644
173	rs7030732	Body mass index (BMI) || id:ukb-a-248	ukb-a-248	A	C	0.392111	0.0151605	0.00245902	7.0445e-10			158	rs11761411	iron	vKOs8n	T	C	0.1677	0.0023	0.00536262409089319	0.668
174	rs704061	Body mass index (BMI) || id:ukb-a-248	ukb-a-248	C	T	0.547297	-0.0158698	0.0024138	4.88427e-11			159	rs799449	iron	vKOs8n	C	T	0.4298	0.0089	0.00405560680977785	0.0282
175	rs7094644	Body mass index (BMI) || id:ukb-a-248	ukb-a-248	A	G	0.325824	-0.0152821	0.0026106	4.80751e-09			160	rs12718598	iron	vKOs8n	C	T	0.4286	0.0266	0.00402054444651926	3.69e-11
176	rs7116641	Body mass index (BMI) || id:ukb-a-248	ukb-a-248	G	T	0.683203	-0.0244218	0.00258645	3.67282e-21			161	rs4718964	iron	vKOs8n	T	G	0.4282	0.0039	0.0039953690857176	0.329
177	rs7124681	Body mass index (BMI) || id:ukb-a-248	ukb-a-248	A	C	0.591943	-0.0267462	0.00243997	5.90201e-28			162	rs58862095	iron	vKOs8n	T	C	0.3535	-0.0051	0.00418516621063405	0.223
178	rs7132908	Body mass index (BMI) || id:ukb-a-248	ukb-a-248	A	G	0.61608	-0.0285337	0.0024723	8.2699e-31			163	rs17149254	iron	vKOs8n	T	C	0.1861	0.0084	0.00521148348527063	0.107
179	rs7138383	Body mass index (BMI) || id:ukb-a-248	ukb-a-248	A	G	0.746515	0.0213808	0.0027649	1.05366e-14			164	rs2192649	iron	vKOs8n	G	T	0.4649	-0.0003	0.00419581713210618	0.943
180	rs7141420	Body mass index (BMI) || id:ukb-a-248	ukb-a-248	T	C	0.485922	-0.0208148	0.00241922	7.73749e-18			165	rs3843540	iron	vKOs8n	C	T	0.138	0.0078	0.00576422478495047	0.176
181	rs71495049	Body mass index (BMI) || id:ukb-a-248	ukb-a-248	A	G	0.915969	-0.0265499	0.00432971	8.6862e-10			166	rs1859305	iron	vKOs8n	T	G	0.0605	0.0583	0.00875457920242484	2.75e-11
182	rs7195386	Body mass index (BMI) || id:ukb-a-248	ukb-a-248	C	T	0.493559	0.0158814	0.00240747	4.2092e-11			167	rs7385804	iron	vKOs8n	C	A	0.3516	-0.0572	0.00417352653281686	9.42e-43
183	rs7218014	Body mass index (BMI) || id:ukb-a-248	ukb-a-248	C	T	0.803405	-0.0206989	0.00302709	8.05193e-12			168	rs116979562	iron	vKOs8n	A	G	0.0376	0.0909	0.010448733324781	3.33e-18
184	rs72820274	Body mass index (BMI) || id:ukb-a-248	ukb-a-248	A	G	0.58124	-0.0160021	0.00243934	5.3889e-11			169	rs39330	iron	vKOs8n	T	A	0.3825	-0.0032	0.00403725010340251	0.428
185	rs72892910	Body mass index (BMI) || id:ukb-a-248	ukb-a-248	T	G	0.829558	-0.0401658	0.00320426	4.88765e-36			170	rs9641499	iron	vKOs8n	A	C	0.4248	0.0029	0.00408725313612625	0.478
186	rs72976986	Body mass index (BMI) || id:ukb-a-248	ukb-a-248	A	G	0.808813	0.0240493	0.00308786	6.80769e-15			171	rs1840661	iron	vKOs8n	A	T	0.4276	-0.004	0.00405567920841183	0.324
187	rs73050254	Body mass index (BMI) || id:ukb-a-248	ukb-a-248	A	G	0.863318	-0.0193216	0.00350204	3.44628e-08			172	rs56067609	iron	vKOs8n	T	A	0.1022	-0.0084	0.00632273340920068	0.184
188	rs73169730	Body mass index (BMI) || id:ukb-a-248	ukb-a-248	G	A	0.723709	-0.0194632	0.00268664	4.35211e-13			173	rs1805123	iron	vKOs8n	G	T	0.2135	0.0064	0.0047734297758965	0.18
189	rs7321331	Body mass index (BMI) || id:ukb-a-248	ukb-a-248	A	G	0.258868	-0.0175546	0.00275513	1.8731e-10			174	rs2975693	iron	vKOs8n	C	T	0.0729	-0.008	0.00719216607317669	0.266
192	rs750090	Body mass index (BMI) || id:ukb-a-248	ukb-a-248	C	T	0.643847	0.0156336	0.00253473	6.93426e-10			175	rs6601527	iron	vKOs8n	C	A	0.3497	-0.0064	0.00413855595039268	0.122
194	rs7553158	Body mass index (BMI) || id:ukb-a-248	ukb-a-248	A	G	0.437611	0.0174152	0.0024236	6.70193e-13			176	rs7006178	iron	vKOs8n	C	G	0.2536	-0.0067	0.00450554628630362	0.137
195	rs756717	Body mass index (BMI) || id:ukb-a-248	ukb-a-248	A	G	0.601141	0.0146721	0.00248166	3.37894e-09			177	rs2616192	iron	vKOs8n	G	T	0.3558	-0.0057	0.00425133589415782	0.18
197	rs7701777	Body mass index (BMI) || id:ukb-a-248	ukb-a-248	G	T	0.717241	0.0170279	0.00266777	1.74092e-10			178	rs7837764	iron	vKOs8n	C	G	0.4021	0.0223	0.00409022482277857	4.98e-08
198	rs7719067	Body mass index (BMI) || id:ukb-a-248	ukb-a-248	G	A	0.426165	0.0162027	0.00242599	2.41268e-11			180	rs2725371	iron	vKOs8n	A	G	0.3249	-0.0036	0.00435088263085028	0.408
199	rs7723426	Body mass index (BMI) || id:ukb-a-248	ukb-a-248	C	T	0.324983	-0.0146685	0.00256587	1.08653e-08			181	rs17342242	iron	vKOs8n	G	A	0.2007	0.0054	0.00494677468568363	0.275
200	rs7755574	Body mass index (BMI) || id:ukb-a-248	ukb-a-248	T	G	0.718847	-0.0154959	0.00267437	6.87068e-09			182	rs16932761	iron	vKOs8n	A	G	0.2597	-0.0027	0.00448310150038871	0.547
201	rs7774	Body mass index (BMI) || id:ukb-a-248	ukb-a-248	A	C	0.690862	-0.0166342	0.00261526	2.01442e-10			183	rs12679106	iron	vKOs8n	G	T	0.2847	-0.007	0.00445353016482442	0.116
202	rs778094	Body mass index (BMI) || id:ukb-a-248	ukb-a-248	A	G	0.422432	0.0148535	0.00243672	1.09089e-09			184	rs10100245	iron	vKOs8n	G	A	0.4321	-0.0032	0.00406358704967188	0.431
203	rs7852189	Body mass index (BMI) || id:ukb-a-248	ukb-a-248	G	A	0.688636	-0.0165539	0.00258881	1.61369e-10			185	rs78565420	iron	vKOs8n	T	C	0.0523	0.0183	0.00903845518876839	0.0429
204	rs7933085	Body mass index (BMI) || id:ukb-a-248	ukb-a-248	G	A	0.490805	-0.0157387	0.00241521	7.2061e-11			186	rs112520079	iron	vKOs8n	G	T	0.1686	-0.0113	0.00521032184889765	0.0301
205	rs7992832	Body mass index (BMI) || id:ukb-a-248	ukb-a-248	T	C	0.723456	0.0175556	0.00269236	7.01778e-11			187	rs17716502	iron	vKOs8n	T	C	0.1971	0.0088	0.00502326772544995	0.0798
206	rs799449	Body mass index (BMI) || id:ukb-a-248	ukb-a-248	T	C	0.441519	-0.019902	0.00242699	2.40713e-16			188	rs11782074	iron	vKOs8n	T	G	0.4111	0.0014	0.00397971092277588	0.725
207	rs8015400	Body mass index (BMI) || id:ukb-a-248	ukb-a-248	A	C	0.321849	-0.0210882	0.0025723	2.4485e-16			189	rs11515071	iron	vKOs8n	T	C	0.3972	-0.0016	0.00409494435404128	0.696
208	rs80330591	Body mass index (BMI) || id:ukb-a-248	ukb-a-248	A	G	0.853156	0.0213608	0.00339342	3.08227e-10			190	rs1411432	iron	vKOs8n	C	A	0.146	-0.0115	0.0054782989402566	0.0358
209	rs8078135	Body mass index (BMI) || id:ukb-a-248	ukb-a-248	T	C	0.511533	0.0194999	0.00241182	6.23017e-16			191	rs1412239	iron	vKOs8n	G	C	0.3239	-0.0085	0.00423815416662819	0.0449
210	rs815163	Body mass index (BMI) || id:ukb-a-248	ukb-a-248	C	T	0.438397	0.0182459	0.00241971	4.69245e-14			192	rs16916303	iron	vKOs8n	G	A	0.1044	0.0041	0.00637293740754388	0.52
212	rs845084	Body mass index (BMI) || id:ukb-a-248	ukb-a-248	A	G	0.742449	-0.02034	0.0027569	1.6125e-13			193	rs17058884	iron	vKOs8n	G	T	0.0657	-0.0114	0.00838566561564188	0.174
213	rs855791	Body mass index (BMI) || id:ukb-a-248	ukb-a-248	G	A	0.439835	-0.00141268	0.00242908	0.560856			194	rs62543438	iron	vKOs8n	C	G	0.2425	-0.0001	0.00443231597513084	0.982
214	rs862320	Body mass index (BMI) || id:ukb-a-248	ukb-a-248	T	C	0.589848	0.0228157	0.0024463	1.09926e-20			195	rs10465231	iron	vKOs8n	C	T	0.4447	-0.0023	0.00394618429076591	0.56
215	rs869400	Body mass index (BMI) || id:ukb-a-248	ukb-a-248	G	T	0.184173	-0.0307255	0.00310717	4.70111e-23			196	rs2482704	iron	vKOs8n	T	G	0.4239	0.0056	0.00407147146728188	0.169
216	rs879620	Body mass index (BMI) || id:ukb-a-248	ukb-a-248	T	C	0.384724	-0.0256124	0.00247819	4.9306e-25			197	rs2398861	iron	vKOs8n	G	A	0.2754	0.0015	0.00443155045919822	0.735
217	rs9291822	Body mass index (BMI) || id:ukb-a-248	ukb-a-248	T	C	0.484545	0.0136148	0.00242583	1.99669e-08			198	rs7852189	iron	vKOs8n	G	A	0.2891	0.003	0.00438621710469024	0.494
218	rs9320823	Body mass index (BMI) || id:ukb-a-248	ukb-a-248	C	T	0.398099	-0.0189398	0.00245759	1.29509e-14			199	rs2135745	iron	vKOs8n	C	G	0.2263	0.0047	0.0047654230698839	0.324
219	rs935166	Body mass index (BMI) || id:ukb-a-248	ukb-a-248	A	G	0.493065	0.0154943	0.00240282	1.13209e-10			200	rs7030732	iron	vKOs8n	C	A	0.3232	-0.0088	0.00422576092772505	0.0373
220	rs946185	Body mass index (BMI) || id:ukb-a-248	ukb-a-248	G	A	0.406724	0.0146913	0.00246179	2.40813e-09			201	rs3861879	iron	vKOs8n	G	A	0.4401	-0.005	0.00406771429541799	0.219
222	rs9515455	Body mass index (BMI) || id:ukb-a-248	ukb-a-248	A	G	0.583394	-0.0179637	0.00244962	2.25113e-13			202	rs7094644	iron	vKOs8n	G	A	0.275	-0.0014	0.00460272147989724	0.761
223	rs9527906	Body mass index (BMI) || id:ukb-a-248	ukb-a-248	A	G	0.237605	0.0161813	0.0028336	1.12728e-08			203	rs11012732	iron	vKOs8n	G	A	0.2989	0.0011	0.0041918022676794	0.793
225	rs9641499	Body mass index (BMI) || id:ukb-a-248	ukb-a-248	A	C	0.565905	0.017102	0.00242262	1.67649e-12			204	rs71495049	iron	vKOs8n	A	G	0.0891	0.001	0.00697508466136008	0.886
226	rs9688977	Body mass index (BMI) || id:ukb-a-248	ukb-a-248	C	T	0.853514	-0.0239775	0.00340602	1.9293e-12			205	rs4595495	iron	vKOs8n	G	A	0.4537	-0.0057	0.00400818391801803	0.155
227	rs9843653	Body mass index (BMI) || id:ukb-a-248	ukb-a-248	C	T	0.485445	-0.0317261	0.00240405	9.3519e-40			207	rs10822143	iron	vKOs8n	C	T	0.4548	-0.0235	0.00401002581956187	4.62e-09
228	rs9847186	Body mass index (BMI) || id:ukb-a-248	ukb-a-248	A	G	0.572263	0.0142849	0.0024335	4.35973e-09			208	rs946185	iron	vKOs8n	A	G	0.3949	-0.0074	0.00410299177957425	0.0713
15	rs10100245	Iron || id:ieu-a-1049	ieu-a-1049	A	G	NA	0.013	0.0099	0.1894			209	rs17399739	iron	vKOs8n	G	A	0.0974	0.0013	0.0072657903119109	0.858
23	rs10185199	Iron || id:ieu-a-1049	ieu-a-1049	A	G	NA	0.0199	0.0117	0.0893593			210	rs10788493	iron	vKOs8n	T	C	0.4768	-0.0077	0.00402594511921797	0.0558
36	rs10187101	Iron || id:ieu-a-1049	ieu-a-1049	T	C	NA	0.0194	0.0102	0.0577205			211	rs2450445	iron	vKOs8n	A	G	0.3023	-0.0024	0.00439483227240542	0.585
43	rs10465231	Iron || id:ieu-a-1049	ieu-a-1049	T	C	NA	-0.0055	0.01	0.580899			212	rs2439823	iron	vKOs8n	A	G	0.4225	-0.0032	0.00400249684191895	0.424
53	rs1064213	Iron || id:ieu-a-1049	ieu-a-1049	A	G	NA	0.027	0.0098	0.00609397			213	rs61871615	iron	vKOs8n	T	C	0.095	-0.0055	0.00699946954116482	0.432
75	rs10788493	Iron || id:ieu-a-1049	ieu-a-1049	T	C	NA	-0.0149	0.0101	0.139			214	rs10749233	iron	vKOs8n	G	C	0.2365	-0.002	0.00475438129720278	0.674
87	rs10803762	Iron || id:ieu-a-1049	ieu-a-1049	A	G	NA	-0.0155	0.0106	0.1451			215	rs845084	iron	vKOs8n	A	G	0.2707	0.002	0.00440759508686971	0.65
910	rs10805383	Iron || id:ieu-a-1049	ieu-a-1049	A	G	NA	-0.011	0.0098	0.2599			216	rs67609008	iron	vKOs8n	C	T	0.2573	-0.005	0.00454230555426065	0.271
101	rs10865612	Iron || id:ieu-a-1049	ieu-a-1049	C	T	NA	0.0098	0.0103	0.3414			217	rs2035806	iron	vKOs8n	G	A	0.4014	-0.0066	0.00410639829316992	0.108
1110	rs10898330	Iron || id:ieu-a-1049	ieu-a-1049	T	C	NA	0.0193	0.0101	0.0552599			218	rs7952102	iron	vKOs8n	C	T	0.3565	-0.0077	0.00415726364993376	0.064
1210	rs10938397	Iron || id:ieu-a-1049	ieu-a-1049	G	A	NA	-0.0022	0.0104	0.8328			219	rs4929923	iron	vKOs8n	T	C	0.3364	0.0037	0.00422347792542597	0.381
133	rs10995427	Iron || id:ieu-a-1049	ieu-a-1049	A	G	NA	0.0066	0.0101	0.5166			220	rs4757144	iron	vKOs8n	G	A	0.3957	-0.003	0.00415236952821535	0.47
142	rs11012732	Iron || id:ieu-a-1049	ieu-a-1049	G	A	NA	0.0094	0.0107	0.3776			221	rs6265	iron	vKOs8n	T	C	0.149	0.0076	0.0054348734718303	0.162
166	rs11084554	Iron || id:ieu-a-1049	ieu-a-1049	A	G	NA	0.0103	0.0134	0.4411			222	rs491711	iron	vKOs8n	C	A	0.3151	0.0039	0.00426947499097282	0.361
172	rs11099020	Iron || id:ieu-a-1049	ieu-a-1049	T	C	NA	-0.0082	0.0104	0.4315			223	rs7941828	iron	vKOs8n	T	C	0.3761	-0.0005	0.00410264846896469	0.903
191	rs112520079	Iron || id:ieu-a-1049	ieu-a-1049	G	T	NA	-0.0255	0.0122	0.0367299			224	rs7116641	iron	vKOs8n	G	T	0.3096	0.0033	0.00427354182782762	0.44
2010	rs11264489	Iron || id:ieu-a-1049	ieu-a-1049	G	A	NA	-0.0019	0.0102	0.8504			225	rs7124681	iron	vKOs8n	A	C	0.425	0.0037	0.00405052755553832	0.361
211	rs113603865	Iron || id:ieu-a-1049	ieu-a-1049	T	C	NA	6e-04	0.0123	0.9593			226	rs487662	iron	vKOs8n	G	A	0.2523	-0.0025	0.00456578179345622	0.584
221	rs11642015	Iron || id:ieu-a-1049	ieu-a-1049	T	C	NA	-0.004	0.0102	0.6959			227	rs2234458	iron	vKOs8n	C	T	0.3636	0.0053	0.00416322727456249	0.203
241	rs11655587	Iron || id:ieu-a-1049	ieu-a-1049	T	C	NA	-0.0004	0.0109	0.968			228	rs2450254	iron	vKOs8n	T	A	0.38	-0.0002	0.00531797676622326	0.97
251	rs11742930	Iron || id:ieu-a-1049	ieu-a-1049	T	C	NA	-0.0041	0.0102	0.686501			229	rs10898330	iron	vKOs8n	C	T	0.4742	0.0068	0.00399836193906007	0.089
261	rs11757278	Iron || id:ieu-a-1049	ieu-a-1049	C	T	NA	-0.0045	0.0109	0.6786			230	rs61903695	iron	vKOs8n	G	A	0.2132	0.0033	0.00473671801868699	0.486
271	rs11761411	Iron || id:ieu-a-1049	ieu-a-1049	T	C	NA	-0.0079	0.0138	0.5654			231	rs3802858	iron	vKOs8n	C	T	0.4948	0.0043	0.00398030456138666	0.28
281	rs11782074	Iron || id:ieu-a-1049	ieu-a-1049	T	G	NA	-0.0102	0.0105	0.3332			232	rs550974	iron	vKOs8n	T	A	0.3798	0.0027	0.00405014191867608	0.505
291	rs11856579	Iron || id:ieu-a-1049	ieu-a-1049	A	G	NA	0.029	0.0115	0.0115699			233	rs35483388	iron	vKOs8n	T	C	0.4244	4e-04	0.00448918329735922	0.929
301	rs12024554	Iron || id:ieu-a-1049	ieu-a-1049	T	C	NA	-0.0046	0.0113	0.6853			234	rs7933085	iron	vKOs8n	A	G	0.4529	-0.0008	0.00417382080751694	0.848
311	rs12042959	Iron || id:ieu-a-1049	ieu-a-1049	G	A	NA	-0.0021	0.0136	0.8786			235	rs11223641	iron	vKOs8n	C	T	0.1685	4e-04	0.00549780129225519	0.942
321	rs12049202	Iron || id:ieu-a-1049	ieu-a-1049	T	C	NA	-0.0111	0.0125	0.3743			236	rs35025195	iron	vKOs8n	A	G	0.1569	-0.0001	0.00569888297783261	0.986
331	rs12144626	Iron || id:ieu-a-1049	ieu-a-1049	C	T	NA	0.0018	0.01	0.8554			237	rs55726687	iron	vKOs8n	A	G	0.1875	0.0057	0.00502862636650564	0.257
341	rs12477385	Iron || id:ieu-a-1049	ieu-a-1049	T	G	NA	0.0219	0.0124	0.0784206			238	rs2470392	iron	vKOs8n	C	T	0.3118	-0.0015	0.00426397598868845	0.725
351	rs12614861	Iron || id:ieu-a-1049	ieu-a-1049	T	G	NA	-0.0068	0.0104	0.5096			239	rs1458156	iron	vKOs8n	C	T	0.4843	0.0086	0.00397975016098051	0.0307
371	rs12679106	Iron || id:ieu-a-1049	ieu-a-1049	T	G	NA	0.0022	0.0111	0.8399			240	rs7132908	iron	vKOs8n	A	G	0.3655	-0.0029	0.00416257038005826	0.486
381	rs1286138	Iron || id:ieu-a-1049	ieu-a-1049	G	T	NA	0.0025	0.0107	0.8165			241	rs2292238	iron	vKOs8n	C	A	0.4	0.0113	0.00406945892884815	0.00549
391	rs12877270	Iron || id:ieu-a-1049	ieu-a-1049	A	G	NA	-0.0028	0.0099	0.778999			242	rs704061	iron	vKOs8n	C	T	0.4374	-0.0015	0.00416903384678841	0.719
401	rs12885458	Iron || id:ieu-a-1049	ieu-a-1049	G	T	NA	-0.0072	0.0098	0.4631			243	rs1901241	iron	vKOs8n	G	A	0.1845	-0.0075	0.00522281130013938	0.151
411	rs1296328	Iron || id:ieu-a-1049	ieu-a-1049	C	A	NA	0.0038	0.0104	0.716699			244	rs7138383	iron	vKOs8n	A	G	0.2477	-0.0057	0.00461708675986902	0.217
421	rs12992672	Iron || id:ieu-a-1049	ieu-a-1049	A	G	NA	-0.0251	0.013	0.0544904			245	rs55938344	iron	vKOs8n	C	A	0.2597	-0.0035	0.00468474790703205	0.455
441	rs13062093	Iron || id:ieu-a-1049	ieu-a-1049	G	T	NA	0.0014	0.0102	0.888			246	rs147730268	iron	vKOs8n	T	G	0.0519	-0.02	0.00829461508972965	0.0159
451	rs13174863	Iron || id:ieu-a-1049	ieu-a-1049	G	A	NA	0.0077	0.014	0.5822			247	rs3897102	iron	vKOs8n	T	C	0.3981	-0.0101	0.00405285108703587	0.0127
461	rs1320903	Iron || id:ieu-a-1049	ieu-a-1049	A	G	NA	-0.0192	0.0107	0.0735208			248	rs7992832	iron	vKOs8n	T	C	0.3213	0.0132	0.00435899827143185	0.00246
471	rs1327259	Iron || id:ieu-a-1049	ieu-a-1049	G	A	NA	0.0019	0.0102	0.8535			249	rs7321331	iron	vKOs8n	G	A	0.2884	-0.0003	0.00459991900057983	0.948
481	rs1342391	Iron || id:ieu-a-1049	ieu-a-1049	T	G	NA	-0.0308	0.0185	0.0957106			250	rs35193668	iron	vKOs8n	T	C	0.3488	-0.0083	0.00419561784338362	0.0479
491	rs13427822	Iron || id:ieu-a-1049	ieu-a-1049	G	A	NA	-0.0053	0.0112	0.634			251	rs9536449	iron	vKOs8n	G	C	0.4337	0.0018	0.00395472414513825	0.649
511	rs1441264	Iron || id:ieu-a-1049	ieu-a-1049	A	G	NA	-0.01	0.0101	0.3222			252	rs2121058	iron	vKOs8n	C	T	0.2599	-0.0047	0.00464870466726698	0.312
521	rs1446585	Iron || id:ieu-a-1049	ieu-a-1049	G	A	NA	-0.0194	0.0113	0.0852197			253	rs9527906	iron	vKOs8n	G	A	0.2337	-0.0006	0.00450299932589432	0.894
541	rs1458156	Iron || id:ieu-a-1049	ieu-a-1049	T	C	NA	-0.0059	0.0099	0.5506			254	rs1949204	iron	vKOs8n	T	G	0.252	0.0046	0.0046930420040167	0.327
551	rs1582931	Iron || id:ieu-a-1049	ieu-a-1049	A	G	NA	-0.0015	0.0101	0.8824			255	rs1441264	iron	vKOs8n	G	A	0.4349	-0.0018	0.00399125914750154	0.652
561	rs16846140	Iron || id:ieu-a-1049	ieu-a-1049	G	A	NA	-0.0127	0.0104	0.2215			256	rs61969510	iron	vKOs8n	C	T	0.3132	-0.0041	0.00442354463308872	0.354
571	rs16916303	Iron || id:ieu-a-1049	ieu-a-1049	G	A	NA	-0.0014	0.0167	0.9349			257	rs12877270	iron	vKOs8n	A	G	0.3624	-0.0028	0.00412239025889624	0.497
581	rs16975459	Iron || id:ieu-a-1049	ieu-a-1049	C	A	NA	0.0172	0.0155	0.2683			258	rs7331420	iron	vKOs8n	A	G	0.2889	0.002	0.0044484138310662	0.653
591	rs17014332	Iron || id:ieu-a-1049	ieu-a-1049	C	T	NA	-0.0222	0.0122	0.0681899			259	rs525101	iron	vKOs8n	C	T	0.4035	-0.0006	0.00429892804192951	0.889
601	rs17058884	Iron || id:ieu-a-1049	ieu-a-1049	G	T	NA	0.0057	0.0234	0.809			260	rs9515455	iron	vKOs8n	A	G	0.447	-0.0079	0.00405865860455351	0.0516
611	rs17085463	Iron || id:ieu-a-1049	ieu-a-1049	A	G	NA	-0.0033	0.0108	0.760801			261	rs8015400	iron	vKOs8n	C	A	0.334	0.0012	0.00435711427007164	0.783
621	rs17342242	Iron || id:ieu-a-1049	ieu-a-1049	G	A	NA	-0.0162	0.0119	0.1731			262	rs12885458	iron	vKOs8n	T	G	0.4207	-0.0015	0.00400487527671988	0.708
631	rs17716502	Iron || id:ieu-a-1049	ieu-a-1049	T	C	NA	-0.0011	0.0129	0.9307			263	rs217672	iron	vKOs8n	C	A	0.2537	4e-04	0.00436586134683519	0.927
641	rs1788808	Iron || id:ieu-a-1049	ieu-a-1049	G	A	NA	-0.0143	0.0099	0.1497			264	rs1958078	iron	vKOs8n	A	C	0.133	-0.0321	0.00575818872248684	2.48e-08
651	rs1800562	Iron || id:ieu-a-1049	ieu-a-1049	A	G	NA	0.3724	0.02	3.95913e-77			265	rs7141420	iron	vKOs8n	C	T	0.491	0.0099	0.00403307016072242	0.0141
661	rs1805123	Iron || id:ieu-a-1049	ieu-a-1049	G	T	NA	-0.0075	0.0111	0.5028			266	rs1286138	iron	vKOs8n	T	G	0.3187	0.0023	0.00420051924997973	0.584
681	rs1884897	Iron || id:ieu-a-1049	ieu-a-1049	G	A	NA	0.0157	0.0103	0.1271			267	rs6575340	iron	vKOs8n	G	A	0.3574	0.0033	0.00416341416913384	0.428
691	rs1901241	Iron || id:ieu-a-1049	ieu-a-1049	G	A	NA	0.0067	0.0138	0.6244			268	rs12881629	iron	vKOs8n	G	A	0.0828	-0.0024	0.00747017440551258	0.748
701	rs1941706	Iron || id:ieu-a-1049	ieu-a-1049	G	A	NA	-0.0038	0.01	0.7021			269	rs3803286	iron	vKOs8n	A	G	0.3318	0.005	0.00424632068480966	0.239
711	rs1949204	Iron || id:ieu-a-1049	ieu-a-1049	G	T	NA	-0.0079	0.0118	0.5033			270	rs3759584	iron	vKOs8n	C	T	0.3434	-0.0056	0.00421515560613379	0.184
721	rs2035806	Iron || id:ieu-a-1049	ieu-a-1049	A	G	NA	0.0103	0.0098	0.2972			271	rs4774514	iron	vKOs8n	T	C	0.0665	-0.0491	0.00826757136444448	2.87e-09
731	rs2046002	Iron || id:ieu-a-1049	ieu-a-1049	C	T	NA	0.0054	0.0103	0.600101			272	rs7183417	iron	vKOs8n	T	C	0.4081	-0.0036	0.00402413686250059	0.371
741	rs2121058	Iron || id:ieu-a-1049	ieu-a-1049	C	T	NA	0.0019	0.0116	0.8719			273	rs55689274	iron	vKOs8n	A	G	0.2681	-0.0021	0.0044107972633922	0.634
761	rs2155869	Iron || id:ieu-a-1049	ieu-a-1049	C	T	NA	0.007	0.0127	0.5848			274	rs117632017	iron	vKOs8n	A	G	0.027	-0.0345	0.0116686078382709	0.00311
771	rs215634	Iron || id:ieu-a-1049	ieu-a-1049	G	A	NA	0.0135	0.0102	0.1845			275	rs113182412	iron	vKOs8n	A	G	0.1486	0.0031	0.00563159526205667	0.582
791	rs2292238	Iron || id:ieu-a-1049	ieu-a-1049	C	A	NA	0.004	0.0103	0.7014			276	rs4776970	iron	vKOs8n	T	A	0.3412	-0.0025	0.00426756057789979	0.558
801	rs2307111	Iron || id:ieu-a-1049	ieu-a-1049	C	T	NA	0.0083	0.0101	0.4116			277	rs4777541	iron	vKOs8n	C	T	0.2065	0.0031	0.00481856243009415	0.52
811	rs2318543	Iron || id:ieu-a-1049	ieu-a-1049	G	A	NA	0.012	0.0119	0.3143			278	rs7163362	iron	vKOs8n	A	T	0.4659	0.0021	0.004071412126293	0.606
821	rs2384054	Iron || id:ieu-a-1049	ieu-a-1049	C	T	NA	-0.0292	0.01	0.003476			279	rs11856579	iron	vKOs8n	A	G	0.2474	-0.0046	0.00464479301729766	0.322
831	rs2398861	Iron || id:ieu-a-1049	ieu-a-1049	G	A	NA	0.0074	0.0112	0.5076			280	rs4778918	iron	vKOs8n	C	T	0.4174	0.0014	0.00416879124322901	0.737
841	rs241460	Iron || id:ieu-a-1049	ieu-a-1049	G	A	NA	-0.0084	0.0106	0.4274			281	rs7498044	iron	vKOs8n	A	G	0.2286	-0.0006	0.00450299932589432	0.894
851	rs2425857	Iron || id:ieu-a-1049	ieu-a-1049	G	A	NA	-0.0012	0.01	0.9048			282	rs2046002	iron	vKOs8n	T	C	0.3519	-0.0072	0.00421231194590648	0.0874
861	rs2439823	Iron || id:ieu-a-1049	ieu-a-1049	G	A	NA	-0.0107	0.01	0.2858			283	rs56803094	iron	vKOs8n	G	A	0.2523	0.0053	0.00469542694442076	0.259
881	rs2450445	Iron || id:ieu-a-1049	ieu-a-1049	A	G	NA	-0.0024	0.0107	0.8211			284	rs7201895	iron	vKOs8n	A	G	0.3705	0.0062	0.00415869205256221	0.136
891	rs245775	Iron || id:ieu-a-1049	ieu-a-1049	G	A	NA	-0.0075	0.0111	0.500299			285	rs879620	iron	vKOs8n	C	T	0.3588	0.0022	0.00419526668393028	0.6
901	rs2470392	Iron || id:ieu-a-1049	ieu-a-1049	C	T	NA	-0.0198	0.0108	0.0674699			286	rs7195386	iron	vKOs8n	T	C	0.4595	-0.0023	0.00403845403968858	0.569
911	rs2474898	Iron || id:ieu-a-1049	ieu-a-1049	T	C	NA	-0.0006	0.0105	0.9575			287	rs35626515	iron	vKOs8n	A	C	0.4136	-0.0045	0.00410516512234003	0.273
921	rs2482704	Iron || id:ieu-a-1049	ieu-a-1049	T	G	NA	0.016	0.0099	0.1085			288	rs4402589	iron	vKOs8n	T	G	0.458	-0.001	0.0039270895910842	0.799
931	rs2606228	Iron || id:ieu-a-1049	ieu-a-1049	C	A	NA	0.0165	0.0106	0.1185			289	rs11642015	iron	vKOs8n	T	C	0.4133	-0.0007	0.00391234862949048	0.858
941	rs2616192	Iron || id:ieu-a-1049	ieu-a-1049	T	G	NA	0.001	0.0107	0.9247			290	rs2962082	iron	vKOs8n	G	A	0.4347	-0.0026	0.00399341384193878	0.515
951	rs2678204	Iron || id:ieu-a-1049	ieu-a-1049	G	T	NA	0.0062	0.0106	0.5574			291	rs7189149	iron	vKOs8n	G	C	0.1357	-0.0038	0.00589249932183992	0.519
961	rs2711111	Iron || id:ieu-a-1049	ieu-a-1049	G	A	NA	0.0026	0.0102	0.8014			292	rs862320	iron	vKOs8n	T	C	0.4417	0.0011	0.00401298578801431	0.784
971	rs273505	Iron || id:ieu-a-1049	ieu-a-1049	C	T	NA	0.0069	0.0104	0.5079			293	rs756717	iron	vKOs8n	A	G	0.4116	0.0023	0.00415624052981935	0.58
981	rs28447555	Iron || id:ieu-a-1049	ieu-a-1049	T	C	NA	-0.0104	0.0129	0.4236			294	rs4790841	iron	vKOs8n	T	C	0.147	0.0017	0.00573740328080562	0.767
991	rs28489620	Iron || id:ieu-a-1049	ieu-a-1049	A	G	NA	0.0038	0.0106	0.717599			295	rs11078883	iron	vKOs8n	G	C	0.3689	-0.0079	0.00415233377087345	0.0571
1001	rs2861685	Iron || id:ieu-a-1049	ieu-a-1049	C	T	NA	0.0022	0.0102	0.8325			296	rs7774	iron	vKOs8n	A	C	0.3481	-0.0026	0.00429560776708212	0.545
1021	rs2962082	Iron || id:ieu-a-1049	ieu-a-1049	A	G	NA	-0.0018	0.01	0.86			297	rs8078135	iron	vKOs8n	T	C	0.481	0.002	0.00403347504080411	0.62
1031	rs2975693	Iron || id:ieu-a-1049	ieu-a-1049	C	T	NA	-0.012	0.0173	0.4894			298	rs34966008	iron	vKOs8n	T	C	0.4666	0.0015	0.00410790931397602	0.715
1041	rs34045288	Iron || id:ieu-a-1049	ieu-a-1049	T	C	NA	0.0137	0.0107	0.1994			299	rs56161855	iron	vKOs8n	T	A	0.1354	0.004	0.00576789960774334	0.488
1051	rs34236292	Iron || id:ieu-a-1049	ieu-a-1049	T	G	NA	-0.0004	0.0108	0.9728			300	rs11655587	iron	vKOs8n	T	C	0.3267	-0.0001	0.00284900270511532	0.972
1061	rs34361149	Iron || id:ieu-a-1049	ieu-a-1049	A	G	NA	0.0148	0.013	0.2533			301	rs11650012	iron	vKOs8n	A	T	0.1612	6e-04	0.00568862612222441	0.916
1071	rs34373881	Iron || id:ieu-a-1049	ieu-a-1049	A	G	NA	0.0075	0.0111	0.5009			302	rs7218014	iron	vKOs8n	C	T	0.1875	0.0045	0.00506183463739622	0.374
1081	rs34966008	Iron || id:ieu-a-1049	ieu-a-1049	T	C	NA	0.0184	0.0098	0.0606806			303	rs117753190	iron	vKOs8n	G	C	0.0283	0.0727	0.0115750987134686	3.37e-10
1091	rs35025195	Iron || id:ieu-a-1049	ieu-a-1049	A	G	NA	-0.0118	0.0146	0.4169			304	rs11150745	iron	vKOs8n	G	A	0.3246	-0.0043	0.0042883713733261	0.316
1101	rs35193668	Iron || id:ieu-a-1049	ieu-a-1049	T	C	NA	-0.0056	0.0102	0.5813			305	rs60764613	iron	vKOs8n	T	G	0.1552	-0.0037	0.00562924807089762	0.511
1111	rs357501	Iron || id:ieu-a-1049	ieu-a-1049	A	G	NA	-0.0077	0.0101	0.4486			306	rs2155869	iron	vKOs8n	T	C	0.1691	-0.0072	0.00532082287841582	0.176
1121	rs35851183	Iron || id:ieu-a-1049	ieu-a-1049	G	A	NA	-0.0132	0.0102	0.1981			307	rs1788808	iron	vKOs8n	G	A	0.4914	-0.0098	0.00401285431632196	0.0146
1131	rs35882248	Iron || id:ieu-a-1049	ieu-a-1049	T	C	NA	-0.0082	0.0104	0.4296			308	rs1941706	iron	vKOs8n	G	A	0.4794	-0.0052	0.00396771164115189	0.19
1141	rs36007635	Iron || id:ieu-a-1049	ieu-a-1049	A	G	NA	0.0197	0.0155	0.2039			309	rs16975459	iron	vKOs8n	C	A	0.1288	0.0012	0.00613804574194313	0.845
1151	rs3759584	Iron || id:ieu-a-1049	ieu-a-1049	C	T	NA	0.0016	0.0103	0.8783			310	rs8087074	iron	vKOs8n	T	G	0.2709	0.0094	0.00450674175345129	0.037
1161	rs3802858	Iron || id:ieu-a-1049	ieu-a-1049	C	T	NA	-0.0118	0.01	0.2365			311	rs66922415	iron	vKOs8n	G	A	0.2521	-0.0107	0.00463607971203989	0.021
1171	rs3803286	Iron || id:ieu-a-1049	ieu-a-1049	G	A	NA	-0.0127	0.0104	0.2224			312	rs57636386	iron	vKOs8n	C	T	0.0891	0.0049	0.00709827229511895	0.49
1181	rs3810291	Iron || id:ieu-a-1049	ieu-a-1049	A	G	NA	-0.0004	0.0112	0.969			313	rs11666480	iron	vKOs8n	C	G	0.4439	0.0034	0.00403982202963923	0.4
1191	rs3843540	Iron || id:ieu-a-1049	ieu-a-1049	C	T	NA	0.0253	0.0138	0.0667898			314	rs12977259	iron	vKOs8n	A	G	0.1916	0.003	0.00520011446815586	0.564
1201	rs3844598	Iron || id:ieu-a-1049	ieu-a-1049	G	A	NA	-0.0091	0.0099	0.3549			315	rs72976986	iron	vKOs8n	A	G	0.1723	-0.0139	0.00524035492981063	0.00799
1211	rs3861879	Iron || id:ieu-a-1049	ieu-a-1049	G	A	NA	-0.0097	0.01	0.3321			316	rs273505	iron	vKOs8n	C	T	0.4171	0.0075	0.00404775938732994	0.0639
1221	rs390192	Iron || id:ieu-a-1049	ieu-a-1049	G	A	NA	-0.0047	0.0098	0.630199			317	rs113230003	iron	vKOs8n	A	G	0.2476	0.0134	0.0046137467034826	0.00368
1231	rs4246657	Iron || id:ieu-a-1049	ieu-a-1049	T	C	NA	0.008	0.0103	0.4383			318	rs10404726	iron	vKOs8n	T	C	0.4454	0.0046	0.00399878513299709	0.25
1241	rs4261944	Iron || id:ieu-a-1049	ieu-a-1049	G	T	NA	0.0011	0.0103	0.9134			319	rs56212061	iron	vKOs8n	T	C	0.1387	0.0047	0.00568031899027675	0.408
1251	rs4467770	Iron || id:ieu-a-1049	ieu-a-1049	A	G	NA	-0.0052	0.0113	0.647301			320	rs111640872	iron	vKOs8n	C	G	0.3317	-0.001	0.00439473555848721	0.82
1261	rs4474229	Iron || id:ieu-a-1049	ieu-a-1049	A	G	NA	-0.0018	0.0102	0.8605			321	rs11084554	iron	vKOs8n	A	G	0.1371	-0.0043	0.00575554742863938	0.455
1271	rs4502882	Iron || id:ieu-a-1049	ieu-a-1049	T	C	NA	-0.0017	0.0103	0.8717			322	rs10421599	iron	vKOs8n	A	G	0.2051	-0.0295	0.00487706387645253	1.46e-09
1281	rs4648450	Iron || id:ieu-a-1049	ieu-a-1049	A	C	NA	-0.0159	0.0099	0.1082			323	rs12975762	iron	vKOs8n	G	A	0.328	-0.0289	0.00429438924372001	1.7e-11
1291	rs4671328	Iron || id:ieu-a-1049	ieu-a-1049	G	T	NA	4e-04	0.01	0.9651			324	rs34095326	iron	vKOs8n	A	G	0.1487	-0.0006	0.00582788256507596	0.918
1301	rs4687770	Iron || id:ieu-a-1049	ieu-a-1049	C	T	NA	-0.0164	0.0151	0.2771			325	rs112693590	iron	vKOs8n	A	G	0.0337	0.0165	0.0103241589441417	0.11
1311	rs4718964	Iron || id:ieu-a-1049	ieu-a-1049	T	G	NA	0.0107	0.0103	0.298			326	rs3810291	iron	vKOs8n	G	A	0.3304	-0.0007	0.00402695036528139	0.862
1321	rs4757144	Iron || id:ieu-a-1049	ieu-a-1049	A	G	NA	0.0142	0.0101	0.1603			327	rs1884897	iron	vKOs8n	A	G	0.3642	-0.004	0.00416619053161192	0.337
1341	rs4777541	Iron || id:ieu-a-1049	ieu-a-1049	T	C	NA	0.0035	0.0118	0.7637			328	rs6050446	iron	vKOs8n	A	G	0.0317	0.0166	0.0114749288204295	0.148
1351	rs4911382	Iron || id:ieu-a-1049	ieu-a-1049	T	C	NA	0.0022	0.0102	0.8317			329	rs4911382	iron	vKOs8n	C	T	0.4109	-0.0038	0.00408287396557401	0.352
1361	rs491711	Iron || id:ieu-a-1049	ieu-a-1049	C	A	NA	0.0091	0.0108	0.3985			330	rs2425857	iron	vKOs8n	A	G	0.4359	-0.014	0.00408611222627527	0.000612
1371	rs4929923	Iron || id:ieu-a-1049	ieu-a-1049	C	T	NA	-0.0139	0.0103	0.1761			331	rs67844506	iron	vKOs8n	G	A	0.1899	0.0018	0.005215493598317	0.73
1381	rs539515	Iron || id:ieu-a-1049	ieu-a-1049	C	A	NA	-0.01	0.0126	0.4294			332	rs55886426	iron	vKOs8n	G	C	0.0685	-0.0044	0.00827683104296673	0.595
1401	rs55689274	Iron || id:ieu-a-1049	ieu-a-1049	A	G	NA	0.0027	0.0107	0.8031			333	rs13047416	iron	vKOs8n	G	C	0.3956	0.0038	0.00405752837815251	0.349
1411	rs55938344	Iron || id:ieu-a-1049	ieu-a-1049	C	A	NA	0.0037	0.0116	0.7491			334	rs8134638	iron	vKOs8n	C	T	0.3616	0.0024	0.0040968581547838	0.558
1431	rs56212061	Iron || id:ieu-a-1049	ieu-a-1049	T	C	NA	0.0079	0.0129	0.5423			335	rs76040172	iron	vKOs8n	A	G	0.0528	0.0029	0.00895287890050129	0.746
1451	rs57636386	Iron || id:ieu-a-1049	ieu-a-1049	C	T	NA	-0.0282	0.0175	0.1061			336	rs73413863	iron	vKOs8n	A	G	0.1024	-0.0401	0.00675017253278753	2.84e-09
1461	rs58862095	Iron || id:ieu-a-1049	ieu-a-1049	T	C	NA	0.0081	0.0101	0.4245			337	rs35851878	iron	vKOs8n	G	C	0.1032	-0.0515	0.00692120376768481	1e-13
1471	rs588660	Iron || id:ieu-a-1049	ieu-a-1049	A	G	NA	0.0053	0.0101	0.597901			338	rs117648093	iron	vKOs8n	A	G	0.0199	-0.083	0.0145436004421725	1.15e-08
1481	rs5995843	Iron || id:ieu-a-1049	ieu-a-1049	G	A	NA	-0.0004	0.0104	0.9655			339	rs11703148	iron	vKOs8n	T	C	0.0447	0.0572	0.00903256646562135	2.41e-10
1491	rs6050446	Iron || id:ieu-a-1049	ieu-a-1049	G	A	NA	0.0046	0.029	0.8742			340	rs116854298	iron	vKOs8n	T	C	0.0465	-0.0649	0.0098620591982146	4.68e-11
1501	rs60654199	Iron || id:ieu-a-1049	ieu-a-1049	A	C	NA	-0.021	0.0199	0.2907			341	rs36117095	iron	vKOs8n	G	T	0.2435	-0.0531	0.0047397870507022	3.94e-29
1511	rs60764613	Iron || id:ieu-a-1049	ieu-a-1049	T	G	NA	-0.0287	0.0146	0.04869			342	rs77827656	iron	vKOs8n	G	A	0.0259	0.0973	0.0127303828486992	2.12e-14
1521	rs61826867	Iron || id:ieu-a-1049	ieu-a-1049	G	A	NA	-0.0152	0.0157	0.3331			343	rs140768200	iron	vKOs8n	G	T	0.0294	-0.0745	0.0123341927763743	1.54e-09
1531	rs61969510	Iron || id:ieu-a-1049	ieu-a-1049	C	T	NA	-0.0049	0.0112	0.6608			344	rs9610638	iron	vKOs8n	T	C	0.3972	-0.1562	NA	1e-200
1541	rs62147189	Iron || id:ieu-a-1049	ieu-a-1049	G	T	NA	0.0019	0.0103	0.8494			345	rs112399511	iron	vKOs8n	C	T	0.0162	0.1149	0.0165265518434535	3.59e-12
1561	rs6265	Iron || id:ieu-a-1049	ieu-a-1049	T	C	NA	0.0121	0.0124	0.3302			346	rs117576908	iron	vKOs8n	A	G	0.0139	-0.1433	0.0185866969865853	1.26e-14
1571	rs6575340	Iron || id:ieu-a-1049	ieu-a-1049	A	G	NA	0.0149	0.0104	0.1508			347	rs2543507	iron	vKOs8n	T	C	0.4105	-0.0451	0.00429247039009802	8.04e-26
1581	rs6601527	Iron || id:ieu-a-1049	ieu-a-1049	A	C	NA	0.0085	0.0102	0.4038			348	rs137956300	iron	vKOs8n	T	C	0.045	-0.0548	0.0100160853097027	4.47e-08
1591	rs66679256	Iron || id:ieu-a-1049	ieu-a-1049	T	C	NA	0.0026	0.0099	0.7946			349	rs5995843	iron	vKOs8n	G	A	0.3799	0.0013	0.00420137233812124	0.757
1601	rs6687953	Iron || id:ieu-a-1049	ieu-a-1049	G	A	NA	-0.0149	0.0101	0.1388			350	rs28489620	iron	vKOs8n	A	G	0.2956	-0.0027	0.00446082345043144	0.545
1611	rs66922415	Iron || id:ieu-a-1049	ieu-a-1049	G	A	NA	-0.0138	0.0116	0.2341			351	rs10100245	Body mass index (BMI) || id:ukb-a-248	ukb-a-248	G	A	0.56644	0.0206373	0.00242306	1.64324e-17
1621	rs6705567	Iron || id:ieu-a-1049	ieu-a-1049	C	T	NA	-0.0153	0.0103	0.1389			352	rs10185199	Body mass index (BMI) || id:ukb-a-248	ukb-a-248	A	G	0.72106	0.018708	0.00274904	1.01018e-11
1631	rs6722241	Iron || id:ieu-a-1049	ieu-a-1049	C	T	NA	5e-04	0.0112	0.9675			353	rs10187101	Body mass index (BMI) || id:ukb-a-248	ukb-a-248	T	C	0.640178	0.0157126	0.00250464	3.53688e-10
1641	rs6739755	Iron || id:ieu-a-1049	ieu-a-1049	G	A	NA	-0.0036	0.0102	0.7257			354	rs10404726	Body mass index (BMI) || id:ukb-a-248	ukb-a-248	T	C	0.533216	0.0198595	0.0024074	1.59845e-16
1651	rs67609008	Iron || id:ieu-a-1049	ieu-a-1049	C	T	NA	0.0017	0.0112	0.8765			355	rs10421599	Body mass index (BMI) || id:ukb-a-248	ukb-a-248	A	G	0.774726	-0.0120853	0.0028924	2.93785e-05
1671	rs67844506	Iron || id:ieu-a-1049	ieu-a-1049	G	A	NA	0.0018	0.0128	0.8888			356	rs10465231	Body mass index (BMI) || id:ukb-a-248	ukb-a-248	C	T	0.5494	0.0171399	0.00242726	1.6512e-12
1681	rs6789488	Iron || id:ieu-a-1049	ieu-a-1049	C	T	NA	-0.0139	0.0112	0.2142			357	rs1064213	Body mass index (BMI) || id:ukb-a-248	ukb-a-248	A	G	0.523032	-0.016189	0.00240561	1.70294e-11
1691	rs6809307	Iron || id:ieu-a-1049	ieu-a-1049	T	C	NA	-0.0038	0.0114	0.735301			358	rs10749233	Body mass index (BMI) || id:ukb-a-248	ukb-a-248	G	C	0.24053	0.0189641	0.00284774	2.75423e-11
1701	rs6831020	Iron || id:ieu-a-1049	ieu-a-1049	A	C	NA	0.0086	0.0112	0.4416			359	rs10788493	Body mass index (BMI) || id:ukb-a-248	ukb-a-248	T	C	0.54324	-0.0136921	0.00241992	1.53211e-08
1711	rs6861649	Iron || id:ieu-a-1049	ieu-a-1049	C	T	NA	-0.0115	0.0102	0.259			360	rs10803762	Body mass index (BMI) || id:ukb-a-248	ukb-a-248	G	A	0.678865	0.0154637	0.0025818	2.10708e-09
1731	rs7030732	Iron || id:ieu-a-1049	ieu-a-1049	A	C	NA	-0.009	0.0102	0.377			361	rs10805383	Body mass index (BMI) || id:ukb-a-248	ukb-a-248	A	G	0.520442	-0.0169488	0.00240894	1.98564e-12
1741	rs704061	Iron || id:ieu-a-1049	ieu-a-1049	C	T	NA	6e-04	0.0099	0.9524			363	rs10865612	Body mass index (BMI) || id:ukb-a-248	ukb-a-248	C	T	0.645264	0.0230841	0.00251075	3.80189e-20
1751	rs7094644	Iron || id:ieu-a-1049	ieu-a-1049	A	G	NA	-0.0041	0.0107	0.7001			364	rs10898330	Body mass index (BMI) || id:ukb-a-248	ukb-a-248	C	T	0.525392	-0.0142865	0.00241661	3.38704e-09
1761	rs7116641	Iron || id:ieu-a-1049	ieu-a-1049	G	T	NA	0.0139	0.0107	0.1939			365	rs10938397	Body mass index (BMI) || id:ukb-a-248	ukb-a-248	G	A	0.565925	-0.0289533	0.00242913	9.54553e-33
1771	rs7124681	Iron || id:ieu-a-1049	ieu-a-1049	A	C	NA	-0.0117	0.01	0.2421			366	rs10995427	Body mass index (BMI) || id:ukb-a-248	ukb-a-248	A	G	0.639173	0.0165308	0.00251566	5.00035e-11
1781	rs7132908	Iron || id:ieu-a-1049	ieu-a-1049	A	G	NA	-0.0032	0.0103	0.753999			367	rs11012732	Body mass index (BMI) || id:ukb-a-248	ukb-a-248	G	A	0.668894	-0.0238495	0.00255513	1.02565e-20
1791	rs7138383	Iron || id:ieu-a-1049	ieu-a-1049	A	G	NA	-0.0104	0.0113	0.3561			368	rs11078883	Body mass index (BMI) || id:ukb-a-248	ukb-a-248	G	C	0.34744	0.0156785	0.00253224	5.96417e-10
1801	rs7141420	Iron || id:ieu-a-1049	ieu-a-1049	T	C	NA	0.004	0.0098	0.6853			369	rs11084554	Body mass index (BMI) || id:ukb-a-248	ukb-a-248	A	G	0.843414	0.021578	0.0033044	6.58415e-11
1811	rs71495049	Iron || id:ieu-a-1049	ieu-a-1049	A	G	NA	-0.0216	0.0181	0.2336			370	rs11099020	Body mass index (BMI) || id:ukb-a-248	ukb-a-248	C	T	0.642739	-0.0153203	0.00251168	1.06424e-09
1821	rs7195386	Iron || id:ieu-a-1049	ieu-a-1049	C	T	NA	-0.0083	0.0099	0.3993			371	rs11150745	Body mass index (BMI) || id:ukb-a-248	ukb-a-248	G	A	0.680511	0.0209841	0.00257946	4.13048e-16
1831	rs7218014	Iron || id:ieu-a-1049	ieu-a-1049	C	T	NA	-0.0009	0.0122	0.94			372	rs111640872	Body mass index (BMI) || id:ukb-a-248	ukb-a-248	C	G	0.331076	0.0206225	0.00255895	7.71969e-16
1841	rs72820274	Iron || id:ieu-a-1049	ieu-a-1049	A	G	NA	0.0061	0.01	0.545301			373	rs11208779	Body mass index (BMI) || id:ukb-a-248	ukb-a-248	G	C	0.468326	-0.0142615	0.00241395	3.46689e-09
1851	rs72892910	Iron || id:ieu-a-1049	ieu-a-1049	T	G	NA	-0.0005	0.0132	0.9692			374	rs11223641	Body mass index (BMI) || id:ukb-a-248	ukb-a-248	C	T	0.855385	0.0191007	0.00343166	2.60819e-08
1861	rs72976986	Iron || id:ieu-a-1049	ieu-a-1049	A	G	NA	-0.0221	0.014	0.1144			375	rs112399511	Body mass index (BMI) || id:ukb-a-248	ukb-a-248	C	T	0.987387	-0.00445006	0.0110348	0.686746
1871	rs73050254	Iron || id:ieu-a-1049	ieu-a-1049	A	G	NA	-0.0015	0.015	0.9229			376	rs112520079	Body mass index (BMI) || id:ukb-a-248	ukb-a-248	G	T	0.801049	-0.0204582	0.00301413	1.1434e-11
1881	rs73169730	Iron || id:ieu-a-1049	ieu-a-1049	G	A	NA	-0.0026	0.0113	0.8151			377	rs11264489	Body mass index (BMI) || id:ukb-a-248	ukb-a-248	G	A	0.638006	-0.0140849	0.00250707	1.93264e-08
1891	rs7321331	Iron || id:ieu-a-1049	ieu-a-1049	A	G	NA	-0.0024	0.0116	0.8366			378	rs112693590	Body mass index (BMI) || id:ukb-a-248	ukb-a-248	A	G	0.950293	0.0329198	0.00567991	6.80472e-09
1921	rs750090	Iron || id:ieu-a-1049	ieu-a-1049	C	T	NA	0.0117	0.0104	0.2611			379	rs1127100	Body mass index (BMI) || id:ukb-a-248	ukb-a-248	T	C	0.648239	0.0164916	0.00252199	6.19726e-11
1941	rs7553158	Iron || id:ieu-a-1049	ieu-a-1049	A	G	NA	0.0278	0.0102	0.00616198			380	rs113182412	Body mass index (BMI) || id:ukb-a-248	ukb-a-248	A	G	0.834081	0.0193709	0.00328432	3.68256e-09
1951	rs756717	Iron || id:ieu-a-1049	ieu-a-1049	A	G	NA	0.0013	0.0105	0.9044			381	rs113230003	Body mass index (BMI) || id:ukb-a-248	ukb-a-248	A	G	0.739815	0.0197805	0.00275909	7.55788e-13
1971	rs7701777	Iron || id:ieu-a-1049	ieu-a-1049	G	T	NA	0.0046	0.011	0.673			383	rs113603865	Body mass index (BMI) || id:ukb-a-248	ukb-a-248	T	C	0.787572	-0.0197498	0.00295729	2.41991e-11
1981	rs7719067	Iron || id:ieu-a-1049	ieu-a-1049	G	A	NA	0.0141	0.0101	0.1631			384	rs11515071	Body mass index (BMI) || id:ukb-a-248	ukb-a-248	T	C	0.634865	0.0228095	0.00250575	8.84301e-20
1991	rs7723426	Iron || id:ieu-a-1049	ieu-a-1049	C	T	NA	0.0121	0.0107	0.2615			386	rs11642015	Body mass index (BMI) || id:ukb-a-248	ukb-a-248	T	C	0.59764	-0.0723688	0.00244736	6.39735e-192
2001	rs7755574	Iron || id:ieu-a-1049	ieu-a-1049	T	G	NA	-0.0011	0.011	0.9213			387	rs11650012	Body mass index (BMI) || id:ukb-a-248	ukb-a-248	A	T	0.169618	0.018609	0.00321826	7.37497e-09
2011	rs7774	Iron || id:ieu-a-1049	ieu-a-1049	A	C	NA	-0.0061	0.0108	0.5748			388	rs11655587	Body mass index (BMI) || id:ukb-a-248	ukb-a-248	T	C	0.640132	0.0196375	0.00251089	5.25775e-15
2021	rs778094	Iron || id:ieu-a-1049	ieu-a-1049	A	G	NA	-0.012	0.01	0.2294			389	rs11666480	Body mass index (BMI) || id:ukb-a-248	ukb-a-248	C	G	0.463167	-0.0185076	0.00241942	2.02162e-14
2031	rs7852189	Iron || id:ieu-a-1049	ieu-a-1049	G	A	NA	-0.0062	0.0106	0.5592			390	rs116854298	Body mass index (BMI) || id:ukb-a-248	ukb-a-248	T	C	0.961729	-0.0153801	0.00646071	0.0172874
2041	rs7933085	Iron || id:ieu-a-1049	ieu-a-1049	G	A	NA	0.0033	0.0098	0.7383			391	rs116979562	Body mass index (BMI) || id:ukb-a-248	ukb-a-248	A	G	0.972838	-0.011458	0.00799696	0.151918
2051	rs7992832	Iron || id:ieu-a-1049	ieu-a-1049	T	C	NA	0.0127	0.0115	0.2688			392	rs11703148	Body mass index (BMI) || id:ukb-a-248	ukb-a-248	T	C	0.938103	-0.00384313	0.00497549	0.439871
2061	rs799449	Iron || id:ieu-a-1049	ieu-a-1049	T	C	NA	8e-04	0.01	0.9328			393	rs11742930	Body mass index (BMI) || id:ukb-a-248	ukb-a-248	C	T	0.566428	0.0143076	0.00242869	3.84034e-09
2071	rs8015400	Iron || id:ieu-a-1049	ieu-a-1049	A	C	NA	-0.015	0.0106	0.1557			394	rs11757278	Body mass index (BMI) || id:ukb-a-248	ukb-a-248	C	T	0.694152	0.0157921	0.00260882	1.42014e-09
2081	rs80330591	Iron || id:ieu-a-1049	ieu-a-1049	A	G	NA	0.0292	0.0141	0.0388499			395	rs117576908	Body mass index (BMI) || id:ukb-a-248	ukb-a-248	A	G	0.993407	0.0130467	0.0148306	0.379015
2091	rs8078135	Iron || id:ieu-a-1049	ieu-a-1049	T	C	NA	0.0065	0.0102	0.523701			396	rs11761411	Body mass index (BMI) || id:ukb-a-248	ukb-a-248	T	C	0.845639	0.0184757	0.00333986	3.17081e-08
2101	rs815163	Iron || id:ieu-a-1049	ieu-a-1049	C	T	NA	-0.0059	0.0099	0.549301			397	rs117632017	Body mass index (BMI) || id:ukb-a-248	ukb-a-248	A	G	0.960858	-0.0363818	0.00644665	1.66748e-08
2121	rs845084	Iron || id:ieu-a-1049	ieu-a-1049	A	G	NA	-0.0054	0.0111	0.6277			398	rs117648093	Body mass index (BMI) || id:ukb-a-248	ukb-a-248	A	G	0.980744	-0.00444651	0.00873099	0.610557
2131	rs855791	Iron || id:ieu-a-1049	ieu-a-1049	G	A	NA	0.1868	0.0101	4.31221e-77			399	rs117753190	Body mass index (BMI) || id:ukb-a-248	ukb-a-248	G	C	0.036646	0.00257756	0.00650258	0.691817
2141	rs862320	Iron || id:ieu-a-1049	ieu-a-1049	T	C	NA	-0.0099	0.0101	0.3245			400	rs11782074	Body mass index (BMI) || id:ukb-a-248	ukb-a-248	T	G	0.614359	-0.0144947	0.00250672	7.3731e-09
2151	rs869400	Iron || id:ieu-a-1049	ieu-a-1049	G	T	NA	0.0091	0.0122	0.4537			401	rs11856579	Body mass index (BMI) || id:ukb-a-248	ukb-a-248	A	G	0.731808	0.0197908	0.00271147	2.90737e-13
2161	rs879620	Iron || id:ieu-a-1049	ieu-a-1049	T	C	NA	-0.0102	0.0103	0.3224			402	rs12024554	Body mass index (BMI) || id:ukb-a-248	ukb-a-248	T	C	0.763095	0.0162677	0.00282749	8.75387e-09
2171	rs9291822	Iron || id:ieu-a-1049	ieu-a-1049	T	C	NA	-0.0016	0.01	0.8714			403	rs12042959	Body mass index (BMI) || id:ukb-a-248	ukb-a-248	G	A	0.854223	0.0205562	0.00342514	1.95623e-09
2181	rs9320823	Iron || id:ieu-a-1049	ieu-a-1049	C	T	NA	-0.0101	0.0101	0.3176			404	rs12049202	Body mass index (BMI) || id:ukb-a-248	ukb-a-248	T	C	0.801349	-0.0218362	0.00300823	3.91291e-13
2191	rs935166	Iron || id:ieu-a-1049	ieu-a-1049	A	G	NA	0.0012	0.01	0.9045			405	rs12140153	Body mass index (BMI) || id:ukb-a-248	ukb-a-248	T	G	0.903239	0.0318248	0.00416782	2.24957e-14
2201	rs946185	Iron || id:ieu-a-1049	ieu-a-1049	G	A	NA	-0.0076	0.0102	0.4566			406	rs12144626	Body mass index (BMI) || id:ukb-a-248	ukb-a-248	T	C	0.581821	-0.0172144	0.00244388	1.87327e-12
2221	rs9515455	Iron || id:ieu-a-1049	ieu-a-1049	A	G	NA	0.0014	0.01	0.8885			407	rs12477385	Body mass index (BMI) || id:ukb-a-248	ukb-a-248	T	G	0.7727	0.0172504	0.00287583	1.99444e-09
2231	rs9527906	Iron || id:ieu-a-1049	ieu-a-1049	A	G	NA	0.0149	0.0116	0.1994			408	rs12479357	Body mass index (BMI) || id:ukb-a-248	ukb-a-248	A	G	0.631081	0.0178651	0.00249872	8.71365e-13
2251	rs9641499	Iron || id:ieu-a-1049	ieu-a-1049	A	C	NA	-0.0053	0.0101	0.596901			409	rs12614861	Body mass index (BMI) || id:ukb-a-248	ukb-a-248	T	G	0.65299	-0.0152338	0.00252179	1.53455e-09
2261	rs9688977	Iron || id:ieu-a-1049	ieu-a-1049	C	T	NA	-0.0088	0.0132	0.5061			410	rs12622280	Body mass index (BMI) || id:ukb-a-248	ukb-a-248	G	T	0.842925	0.0187009	0.00330533	1.5344e-08
2271	rs9843653	Iron || id:ieu-a-1049	ieu-a-1049	C	T	NA	0.0107	0.0099	0.2824			411	rs12633819	Body mass index (BMI) || id:ukb-a-248	ukb-a-248	G	A	0.661096	-0.00979784	0.00255204	0.00012345
2281	rs9847186	Iron || id:ieu-a-1049	ieu-a-1049	A	G	NA	-0.0027	0.01	0.79			412	rs12662900	Body mass index (BMI) || id:ukb-a-248	ukb-a-248	A	T	0.282225	-0.0168585	0.002673	2.84918e-10
												413	rs12679106	Body mass index (BMI) || id:ukb-a-248	ukb-a-248	G	T	0.711341	-0.0220302	0.00266493	1.38229e-16
												414	rs12718598	Body mass index (BMI) || id:ukb-a-248	ukb-a-248	C	T	0.51254	0.000395234	0.00239988	0.869189
												415	rs12730935	Body mass index (BMI) || id:ukb-a-248	ukb-a-248	A	G	0.589747	-0.000847554	0.00244012	0.728335
												416	rs1286138	Body mass index (BMI) || id:ukb-a-248	ukb-a-248	T	G	0.673439	0.0180512	0.00256405	1.92442e-12
												417	rs12877270	Body mass index (BMI) || id:ukb-a-248	ukb-a-248	A	G	0.56155	-0.0169078	0.00243897	4.14668e-12
												418	rs12881629	Body mass index (BMI) || id:ukb-a-248	ukb-a-248	G	A	0.917854	-0.0239675	0.00436626	4.03915e-08
												419	rs12885458	Body mass index (BMI) || id:ukb-a-248	ukb-a-248	T	G	0.509982	-0.0156111	0.00240414	8.4004e-11
												420	rs1296328	Body mass index (BMI) || id:ukb-a-248	ukb-a-248	A	C	0.559914	-0.0189787	0.00243087	5.85599e-15
												421	rs12975762	Body mass index (BMI) || id:ukb-a-248	ukb-a-248	G	A	0.708699	0.00194921	0.00264452	0.461077
												422	rs12977259	Body mass index (BMI) || id:ukb-a-248	ukb-a-248	A	G	0.821338	0.0186259	0.00316073	3.79778e-09
												423	rs12992672	Body mass index (BMI) || id:ukb-a-248	ukb-a-248	G	A	0.828635	0.0507808	0.00318245	2.69588e-57
												424	rs13007705	Body mass index (BMI) || id:ukb-a-248	ukb-a-248	T	C	0.55663	0.0012404	0.00242942	0.609648
												425	rs13047416	Body mass index (BMI) || id:ukb-a-248	ukb-a-248	G	C	0.375427	-0.0136395	0.00248865	4.23945e-08
												426	rs13062093	Body mass index (BMI) || id:ukb-a-248	ukb-a-248	G	T	0.633556	-0.01706	0.00249069	7.42335e-12
												427	rs13076052	Body mass index (BMI) || id:ukb-a-248	ukb-a-248	G	C	0.277037	0.0160769	0.0027011	2.65161e-09
												428	rs13135092	Body mass index (BMI) || id:ukb-a-248	ukb-a-248	G	A	0.916766	-0.0500549	0.00437445	2.59537e-30
												429	rs13174863	Body mass index (BMI) || id:ukb-a-248	ukb-a-248	G	A	0.851792	-0.0249793	0.00340131	2.0773e-13
												430	rs1320903	Body mass index (BMI) || id:ukb-a-248	ukb-a-248	A	G	0.681559	-0.022008	0.00258125	1.51985e-17
												431	rs1327259	Body mass index (BMI) || id:ukb-a-248	ukb-a-248	G	A	0.61387	0.0140026	0.00247527	1.54184e-08
												432	rs1342391	Body mass index (BMI) || id:ukb-a-248	ukb-a-248	G	T	0.669963	0.0158687	0.00256148	5.82975e-10
												433	rs13427822	Body mass index (BMI) || id:ukb-a-248	ukb-a-248	G	A	0.727948	0.0198988	0.00272868	3.05e-13
												434	rs137956300	Body mass index (BMI) || id:ukb-a-248	ukb-a-248	T	C	0.96605	-0.0103515	0.00678983	0.12737
												435	rs140768200	Body mass index (BMI) || id:ukb-a-248	ukb-a-248	G	T	0.978097	-0.00979551	0.00853975	0.251362
												436	rs1411432	Body mass index (BMI) || id:ukb-a-248	ukb-a-248	C	A	0.816105	-0.0249455	0.00310861	1.02164e-15
												437	rs1412239	Body mass index (BMI) || id:ukb-a-248	ukb-a-248	G	C	0.324541	0.0239207	0.00256268	1.02329e-20
												438	rs1441264	Body mass index (BMI) || id:ukb-a-248	ukb-a-248	G	A	0.591866	0.0206382	0.00249668	1.38708e-16
												439	rs1446585	Body mass index (BMI) || id:ukb-a-248	ukb-a-248	G	A	0.771994	0.0171122	0.00287668	2.70695e-09
												440	rs1454687	Body mass index (BMI) || id:ukb-a-248	ukb-a-248	C	G	0.484945	0.0225414	0.00240316	6.64355e-21
												441	rs1458156	Body mass index (BMI) || id:ukb-a-248	ukb-a-248	C	T	0.488264	0.0137851	0.0024053	9.98504e-09
												442	rs1477290	Body mass index (BMI) || id:ukb-a-248	ukb-a-248	C	T	0.864638	-0.0335389	0.00353705	2.50553e-21
												443	rs147730268	Body mass index (BMI) || id:ukb-a-248	ukb-a-248	T	G	0.90947	0.0361121	0.00432936	7.38074e-17
												444	rs1582931	Body mass index (BMI) || id:ukb-a-248	ukb-a-248	A	G	0.527943	0.0148636	0.00242597	8.97284e-10
												445	rs16846140	Body mass index (BMI) || id:ukb-a-248	ukb-a-248	G	A	0.66179	-0.0161898	0.0025442	1.97592e-10
												446	rs16916303	Body mass index (BMI) || id:ukb-a-248	ukb-a-248	G	A	0.880766	0.020719	0.00373905	3.00538e-08
												447	rs16932761	Body mass index (BMI) || id:ukb-a-248	ukb-a-248	A	G	0.748454	0.0179735	0.00278158	1.03729e-10
												448	rs16975459	Body mass index (BMI) || id:ukb-a-248	ukb-a-248	C	A	0.878695	-0.0239721	0.00368583	7.83971e-11
												449	rs17014332	Body mass index (BMI) || id:ukb-a-248	ukb-a-248	C	T	0.789391	-0.0180292	0.00294421	9.1582e-10
												450	rs17024393	Body mass index (BMI) || id:ukb-a-248	ukb-a-248	C	T	0.974201	-0.0675077	0.00759831	6.44763e-19
												451	rs17058884	Body mass index (BMI) || id:ukb-a-248	ukb-a-248	G	T	0.954995	0.0318261	0.00580849	4.27464e-08
												452	rs17085463	Body mass index (BMI) || id:ukb-a-248	ukb-a-248	A	G	0.682993	0.0148137	0.00259815	1.1876e-08
												453	rs17149254	Body mass index (BMI) || id:ukb-a-248	ukb-a-248	T	C	0.808564	-0.0238078	0.00311607	2.1727e-14
												454	rs17342242	Body mass index (BMI) || id:ukb-a-248	ukb-a-248	G	A	0.770205	0.016161	0.00286561	1.70553e-08
												455	rs17399739	Body mass index (BMI) || id:ukb-a-248	ukb-a-248	G	A	0.930474	-0.026237	0.00472237	2.76389e-08
												456	rs17716502	Body mass index (BMI) || id:ukb-a-248	ukb-a-248	T	C	0.792757	0.0222998	0.00298602	8.15831e-14
												457	rs17731998	Body mass index (BMI) || id:ukb-a-248	ukb-a-248	T	C	0.730122	-0.0161585	0.00270303	2.26235e-09
												458	rs1788808	Body mass index (BMI) || id:ukb-a-248	ukb-a-248	G	A	0.502659	0.0183135	0.0024054	2.67485e-14
												459	rs1805123	Body mass index (BMI) || id:ukb-a-248	ukb-a-248	G	T	0.753783	0.0179911	0.00278844	1.10527e-10
												460	rs1840661	Body mass index (BMI) || id:ukb-a-248	ukb-a-248	A	T	0.427512	0.0137467	0.00244055	1.77644e-08
												461	rs1859305	Body mass index (BMI) || id:ukb-a-248	ukb-a-248	T	G	0.956533	0.00860318	0.00589313	0.144328
												462	rs1884897	Body mass index (BMI) || id:ukb-a-248	ukb-a-248	A	G	0.628254	0.0213286	0.00249224	1.15319e-17
												463	rs1901241	Body mass index (BMI) || id:ukb-a-248	ukb-a-248	G	A	0.839863	-0.0192919	0.00329019	4.5368e-09
												464	rs1919243	Body mass index (BMI) || id:ukb-a-248	ukb-a-248	C	T	0.512933	-0.0138729	0.00243342	1.19212e-08
												465	rs1941706	Body mass index (BMI) || id:ukb-a-248	ukb-a-248	G	A	0.536489	-0.0139405	0.00241073	7.35783e-09
												466	rs1949204	Body mass index (BMI) || id:ukb-a-248	ukb-a-248	T	G	0.761765	0.0166526	0.00281935	3.49712e-09
												467	rs1958078	Body mass index (BMI) || id:ukb-a-248	ukb-a-248	A	C	0.844762	0.000835158	0.00336879	0.804204
												468	rs198851	Body mass index (BMI) || id:ukb-a-248	ukb-a-248	T	G	0.848911	-0.00121964	0.00335555	0.716256
												469	rs2035806	Body mass index (BMI) || id:ukb-a-248	ukb-a-248	G	A	0.566354	-0.0166309	0.00242835	7.46793e-12
												470	rs2046002	Body mass index (BMI) || id:ukb-a-248	ukb-a-248	T	C	0.639044	-0.014571	0.00250777	6.24094e-09
												471	rs2121058	Body mass index (BMI) || id:ukb-a-248	ukb-a-248	C	T	0.771356	0.0238147	0.00286076	8.4918e-17
												472	rs2135745	Body mass index (BMI) || id:ukb-a-248	ukb-a-248	C	G	0.246771	0.016838	0.00280126	1.84723e-09
												473	rs2155869	Body mass index (BMI) || id:ukb-a-248	ukb-a-248	T	C	0.819163	-0.0184462	0.00311144	3.06034e-09
												474	rs215634	Body mass index (BMI) || id:ukb-a-248	ukb-a-248	A	G	0.613873	-0.0147674	0.00247575	2.45177e-09
												475	rs217672	Body mass index (BMI) || id:ukb-a-248	ukb-a-248	C	A	0.727987	-0.0158661	0.00270563	4.51991e-09
												476	rs2192649	Body mass index (BMI) || id:ukb-a-248	ukb-a-248	G	T	0.502817	-0.0136694	0.00241616	1.53706e-08
												477	rs2234458	Body mass index (BMI) || id:ukb-a-248	ukb-a-248	C	T	0.639151	-0.020641	0.002496	1.34865e-16
												478	rs2253310	Body mass index (BMI) || id:ukb-a-248	ukb-a-248	C	G	0.371915	-0.0172947	0.00248472	3.39938e-12
												479	rs2292238	Body mass index (BMI) || id:ukb-a-248	ukb-a-248	C	A	0.591333	0.0176981	0.00244772	4.82503e-13
												480	rs2307111	Body mass index (BMI) || id:ukb-a-248	ukb-a-248	C	T	0.606817	0.0289516	0.00246183	6.35038e-32
												481	rs2318543	Body mass index (BMI) || id:ukb-a-248	ukb-a-248	A	G	0.782495	-0.0194021	0.00292162	3.1232e-11
												482	rs2384054	Body mass index (BMI) || id:ukb-a-248	ukb-a-248	C	T	0.510326	-0.0350265	0.00240007	3.17687e-48
												483	rs2398861	Body mass index (BMI) || id:ukb-a-248	ukb-a-248	G	A	0.743401	-0.0220894	0.0027614	1.25458e-15
												484	rs241460	Body mass index (BMI) || id:ukb-a-248	ukb-a-248	A	G	0.68187	-0.0205388	0.00257525	1.52265e-15
												485	rs2425857	Body mass index (BMI) || id:ukb-a-248	ukb-a-248	A	G	0.554635	-0.0135947	0.00241624	1.84183e-08
												486	rs2439823	Body mass index (BMI) || id:ukb-a-248	ukb-a-248	A	G	0.547705	0.0216364	0.00241939	3.80803e-19
												487	rs2450254	Body mass index (BMI) || id:ukb-a-248	ukb-a-248	T	A	0.415003	-0.0140667	0.00244305	8.52747e-09
												488	rs2450445	Body mass index (BMI) || id:ukb-a-248	ukb-a-248	A	G	0.676027	0.0153656	0.00256262	2.02372e-09
												489	rs245775	Body mass index (BMI) || id:ukb-a-248	ukb-a-248	A	G	0.728826	0.0203304	0.0027049	5.65458e-14
												490	rs2470392	Body mass index (BMI) || id:ukb-a-248	ukb-a-248	C	T	0.712572	-0.0145453	0.00265977	4.53858e-08
												491	rs2474898	Body mass index (BMI) || id:ukb-a-248	ukb-a-248	T	C	0.654197	-0.0146104	0.00252319	7.02668e-09
												492	rs2482704	Body mass index (BMI) || id:ukb-a-248	ukb-a-248	T	G	0.576578	0.0138253	0.00243157	1.30335e-08
												494	rs2543507	Body mass index (BMI) || id:ukb-a-248	ukb-a-248	T	C	0.631408	7.31265e-05	0.00248837	0.976556
												495	rs2606228	Body mass index (BMI) || id:ukb-a-248	ukb-a-248	A	C	0.642769	-0.0155705	0.00253615	8.29182e-10
												496	rs2616192	Body mass index (BMI) || id:ukb-a-248	ukb-a-248	G	T	0.67249	0.0140763	0.00257234	4.44877e-08
												497	rs2678204	Body mass index (BMI) || id:ukb-a-248	ukb-a-248	G	T	0.658187	-0.0280873	0.00253578	1.65158e-28
												498	rs2711111	Body mass index (BMI) || id:ukb-a-248	ukb-a-248	A	G	0.565043	-0.0147156	0.00245734	2.12124e-09
												499	rs2725371	Body mass index (BMI) || id:ukb-a-248	ukb-a-248	A	G	0.696308	-0.0180883	0.00262057	5.12035e-12
												500	rs273505	Body mass index (BMI) || id:ukb-a-248	ukb-a-248	C	T	0.580094	-0.0188626	0.00243413	9.27257e-15
												501	rs28366156	Body mass index (BMI) || id:ukb-a-248	ukb-a-248	C	T	0.868644	0.0290028	0.00355581	3.46178e-16
												502	rs28447555	Body mass index (BMI) || id:ukb-a-248	ukb-a-248	T	C	0.819013	-0.0185076	0.00312798	3.28632e-09
												503	rs28489620	Body mass index (BMI) || id:ukb-a-248	ukb-a-248	A	G	0.709018	0.0147327	0.0026634	3.1768e-08
												504	rs2861685	Body mass index (BMI) || id:ukb-a-248	ukb-a-248	C	T	0.588629	0.017647	0.00243763	4.51544e-13
												505	rs286818	Body mass index (BMI) || id:ukb-a-248	ukb-a-248	A	T	0.170248	-0.0291454	0.00320417	9.41456e-20
												506	rs2962082	Body mass index (BMI) || id:ukb-a-248	ukb-a-248	G	A	0.482549	-0.0135377	0.00240754	1.87785e-08
												507	rs2975693	Body mass index (BMI) || id:ukb-a-248	ukb-a-248	C	T	0.890719	-0.0238256	0.0038753	7.85236e-10
												509	rs34045288	Body mass index (BMI) || id:ukb-a-248	ukb-a-248	T	C	0.664097	-0.0259978	0.00254511	1.71672e-24
												510	rs34095326	Body mass index (BMI) || id:ukb-a-248	ukb-a-248	A	G	0.885866	0.0244429	0.00379235	1.15515e-10
												511	rs34236292	Body mass index (BMI) || id:ukb-a-248	ukb-a-248	T	G	0.67228	0.0140997	0.002567	3.96169e-08
												512	rs34361149	Body mass index (BMI) || id:ukb-a-248	ukb-a-248	A	G	0.80741	0.0309935	0.00304511	2.5038e-24
												513	rs34373881	Body mass index (BMI) || id:ukb-a-248	ukb-a-248	A	G	0.721724	0.0168863	0.00268678	3.2836e-10
												514	rs34774377	Body mass index (BMI) || id:ukb-a-248	ukb-a-248	C	T	0.879663	0.0208434	0.00369099	1.63313e-08
												515	rs34811474	Body mass index (BMI) || id:ukb-a-248	ukb-a-248	A	G	0.768125	0.0305977	0.00284335	5.30396e-27
												516	rs34966008	Body mass index (BMI) || id:ukb-a-248	ukb-a-248	T	C	0.591852	0.0199158	0.00244306	3.59253e-16
												517	rs35025195	Body mass index (BMI) || id:ukb-a-248	ukb-a-248	A	G	0.833868	0.0230476	0.00323009	9.67832e-13
												518	rs35193668	Body mass index (BMI) || id:ukb-a-248	ukb-a-248	T	C	0.638085	0.0166761	0.00249998	2.55329e-11
												519	rs35483388	Body mass index (BMI) || id:ukb-a-248	ukb-a-248	T	C	0.620383	-0.0140802	0.00248601	1.48218e-08
												520	rs35626515	Body mass index (BMI) || id:ukb-a-248	ukb-a-248	A	C	0.592035	-0.0265699	0.00244547	1.71159e-27
												521	rs35722922	Body mass index (BMI) || id:ukb-a-248	ukb-a-248	G	A	0.614993	0.0164622	0.00247822	3.08319e-11
												522	rs357501	Body mass index (BMI) || id:ukb-a-248	ukb-a-248	A	G	0.622486	-0.0154044	0.00249087	6.24396e-10
												523	rs35851183	Body mass index (BMI) || id:ukb-a-248	ukb-a-248	G	A	0.642223	-0.0167614	0.00250852	2.36429e-11
												524	rs35851878	Body mass index (BMI) || id:ukb-a-248	ukb-a-248	G	C	0.0922460000000001	0.00547744	0.00446984	0.220417
												525	rs35882248	Body mass index (BMI) || id:ukb-a-248	ukb-a-248	T	C	0.685358	-0.0192316	0.00258946	1.11455e-13
												527	rs36007635	Body mass index (BMI) || id:ukb-a-248	ukb-a-248	A	G	0.861597	0.0200004	0.00348146	9.20831e-09
												528	rs36117095	Body mass index (BMI) || id:ukb-a-248	ukb-a-248	G	T	0.784936	0.00245227	0.00293097	0.402775
												529	rs362307	Body mass index (BMI) || id:ukb-a-248	ukb-a-248	T	C	0.923972	-0.0313537	0.00458157	7.74462e-12
												530	rs3759584	Body mass index (BMI) || id:ukb-a-248	ukb-a-248	C	T	0.638042	0.0165842	0.00251394	4.20436e-11
												531	rs3802858	Body mass index (BMI) || id:ukb-a-248	ukb-a-248	C	T	0.572512	0.0164713	0.00243005	1.21899e-11
												532	rs3803286	Body mass index (BMI) || id:ukb-a-248	ukb-a-248	A	G	0.666379	-0.0207912	0.00254468	3.08248e-16
												533	rs3810291	Body mass index (BMI) || id:ukb-a-248	ukb-a-248	G	A	0.677478	0.029685	0.00256755	6.53732e-31
												534	rs3843540	Body mass index (BMI) || id:ukb-a-248	ukb-a-248	C	T	0.851419	0.0241729	0.00338227	8.88996e-13
												535	rs3844598	Body mass index (BMI) || id:ukb-a-248	ukb-a-248	A	G	0.528663	0.0136986	0.00241006	1.31735e-08
												536	rs3861879	Body mass index (BMI) || id:ukb-a-248	ukb-a-248	G	A	0.56317	-0.0137348	0.00243136	1.61503e-08
												537	rs3897102	Body mass index (BMI) || id:ukb-a-248	ukb-a-248	T	C	0.587752	-0.0147261	0.00245956	2.13604e-09
												538	rs390192	Body mass index (BMI) || id:ukb-a-248	ukb-a-248	A	G	0.522445	-0.0154416	0.00242065	1.78341e-10
												539	rs39330	Body mass index (BMI) || id:ukb-a-248	ukb-a-248	T	A	0.426708	-0.0189262	0.00244136	9.04899e-15
												541	rs4246657	Body mass index (BMI) || id:ukb-a-248	ukb-a-248	T	C	0.659086	-0.0170056	0.00253421	1.94357e-11
												542	rs4261944	Body mass index (BMI) || id:ukb-a-248	ukb-a-248	G	T	0.637044	-0.0154894	0.00250441	6.22315e-10
												543	rs4402589	Body mass index (BMI) || id:ukb-a-248	ukb-a-248	T	G	0.55278	0.0291524	0.00241668	1.68345e-33
												544	rs4467770	Body mass index (BMI) || id:ukb-a-248	ukb-a-248	G	A	0.730668	0.0156691	0.00271693	8.0664e-09
												545	rs4474229	Body mass index (BMI) || id:ukb-a-248	ukb-a-248	A	G	0.627662	0.0158775	0.00248334	1.62233e-10
												546	rs4482463	Body mass index (BMI) || id:ukb-a-248	ukb-a-248	C	A	0.924181	-0.0340855	0.00454517	6.4328e-14
												547	rs4502882	Body mass index (BMI) || id:ukb-a-248	ukb-a-248	C	T	0.656893	-0.0147181	0.0025291	5.90786e-09
												548	rs4595495	Body mass index (BMI) || id:ukb-a-248	ukb-a-248	G	A	0.577393	-0.0137384	0.0024356	1.69555e-08
												549	rs4648450	Body mass index (BMI) || id:ukb-a-248	ukb-a-248	A	C	0.533867	0.0154374	0.00242211	1.84982e-10
												550	rs4671328	Body mass index (BMI) || id:ukb-a-248	ukb-a-248	G	T	0.447445	0.0217722	0.00243483	3.84238e-19
												551	rs4687770	Body mass index (BMI) || id:ukb-a-248	ukb-a-248	C	T	0.866625	0.019339	0.00353549	4.50485e-08
												552	rs4712950	Body mass index (BMI) || id:ukb-a-248	ukb-a-248	G	A	0.828521	0.00661427	0.00319094	0.0381892
												553	rs4718964	Body mass index (BMI) || id:ukb-a-248	ukb-a-248	T	G	0.587806	-0.0145653	0.00244679	2.63858e-09
												554	rs4757144	Body mass index (BMI) || id:ukb-a-248	ukb-a-248	G	A	0.593047	0.016524	0.00244585	1.42135e-11
												555	rs4774514	Body mass index (BMI) || id:ukb-a-248	ukb-a-248	T	C	0.944843	0.0154709	0.00527918	0.00338376
												556	rs4776970	Body mass index (BMI) || id:ukb-a-248	ukb-a-248	T	A	0.35707	-0.0254626	0.00250512	2.88669e-24
												557	rs4777541	Body mass index (BMI) || id:ukb-a-248	ukb-a-248	C	T	0.765041	0.0196505	0.00284642	5.07925e-12
												558	rs4778918	Body mass index (BMI) || id:ukb-a-248	ukb-a-248	C	T	0.577297	0.0151991	0.0024318	4.10639e-10
												559	rs4790841	Body mass index (BMI) || id:ukb-a-248	ukb-a-248	T	C	0.845133	0.0295249	0.00332942	7.49204e-19
												560	rs4854760	Body mass index (BMI) || id:ukb-a-248	ukb-a-248	G	A	0.659341	0.0018552	0.00254247	0.465585
												561	rs487662	Body mass index (BMI) || id:ukb-a-248	ukb-a-248	G	A	0.753235	0.0154374	0.00278969	3.13711e-08
												562	rs4911382	Body mass index (BMI) || id:ukb-a-248	ukb-a-248	C	T	0.584238	0.015559	0.00244287	1.90349e-10
												563	rs491711	Body mass index (BMI) || id:ukb-a-248	ukb-a-248	C	A	0.689012	0.0158403	0.00260937	1.27623e-09
												564	rs4921301	Body mass index (BMI) || id:ukb-a-248	ukb-a-248	T	C	0.790183	0.0182238	0.0029841	1.01653e-09
												565	rs4929923	Body mass index (BMI) || id:ukb-a-248	ukb-a-248	T	C	0.647328	0.0173844	0.00251068	4.39339e-12
												566	rs525101	Body mass index (BMI) || id:ukb-a-248	ukb-a-248	C	T	0.628037	-0.0164956	0.00249029	3.50106e-11
												567	rs539515	Body mass index (BMI) || id:ukb-a-248	ukb-a-248	C	A	0.792471	-0.0474871	0.00295985	6.64049e-58
												568	rs550974	Body mass index (BMI) || id:ukb-a-248	ukb-a-248	T	A	0.404297	0.0158904	0.00244811	8.54673e-11
												569	rs55641572	Body mass index (BMI) || id:ukb-a-248	ukb-a-248	A	C	0.973987	-0.000291579	0.00755373	0.969209
												570	rs55689274	Body mass index (BMI) || id:ukb-a-248	ukb-a-248	A	G	0.714289	0.0148341	0.00266266	2.53244e-08
												571	rs55726687	Body mass index (BMI) || id:ukb-a-248	ukb-a-248	A	G	0.788862	-0.0238631	0.00294249	5.08628e-16
												572	rs55886426	Body mass index (BMI) || id:ukb-a-248	ukb-a-248	G	C	0.055432	-0.031643	0.00551914	9.85712e-09
												573	rs55938344	Body mass index (BMI) || id:ukb-a-248	ukb-a-248	C	A	0.757298	0.0168213	0.00281823	2.39354e-09
												574	rs56067609	Body mass index (BMI) || id:ukb-a-248	ukb-a-248	T	A	0.136594	-0.0193637	0.0035019	3.21418e-08
												575	rs56161855	Body mass index (BMI) || id:ukb-a-248	ukb-a-248	T	A	0.132008	0.0229722	0.00354917	9.64717e-11
												576	rs56212061	Body mass index (BMI) || id:ukb-a-248	ukb-a-248	T	C	0.850031	0.0211123	0.00337336	3.89054e-10
												577	rs56773984	Body mass index (BMI) || id:ukb-a-248	ukb-a-248	T	A	0.16742	-0.0179174	0.00323177	2.95638e-08
												578	rs56803094	Body mass index (BMI) || id:ukb-a-248	ukb-a-248	G	A	0.772889	0.0188821	0.00287406	5.04429e-11
												579	rs57636386	Body mass index (BMI) || id:ukb-a-248	ukb-a-248	C	T	0.916585	0.0427651	0.00435306	8.92483e-23
												580	rs58862095	Body mass index (BMI) || id:ukb-a-248	ukb-a-248	T	C	0.580243	0.0243799	0.00243968	1.64702e-23
												581	rs588660	Body mass index (BMI) || id:ukb-a-248	ukb-a-248	G	A	0.585856	0.0183012	0.00244095	6.51778e-14
												582	rs59104534	Body mass index (BMI) || id:ukb-a-248	ukb-a-248	T	C	0.698888	-0.0149782	0.00262903	1.21862e-08
												583	rs5995843	Body mass index (BMI) || id:ukb-a-248	ukb-a-248	G	A	0.651007	0.0174411	0.00251927	4.42792e-12
												584	rs6050446	Body mass index (BMI) || id:ukb-a-248	ukb-a-248	A	G	0.966803	0.0420771	0.0067598	4.83315e-10
												585	rs60654199	Body mass index (BMI) || id:ukb-a-248	ukb-a-248	A	C	0.933352	-0.0312664	0.00481001	8.02786e-11
												586	rs60764613	Body mass index (BMI) || id:ukb-a-248	ukb-a-248	T	G	0.855143	-0.023587	0.00342645	5.83714e-12
												587	rs61813324	Body mass index (BMI) || id:ukb-a-248	ukb-a-248	T	C	0.865117	-0.0279187	0.00356314	4.68598e-15
												588	rs61826867	Body mass index (BMI) || id:ukb-a-248	ukb-a-248	G	A	0.890228	-0.0251347	0.00384169	6.05341e-11
												589	rs61871615	Body mass index (BMI) || id:ukb-a-248	ukb-a-248	T	C	0.909477	0.0280254	0.0043732	1.47221e-10
												590	rs61903695	Body mass index (BMI) || id:ukb-a-248	ukb-a-248	G	A	0.744001	-0.0163585	0.00275201	2.78061e-09
												591	rs61969510	Body mass index (BMI) || id:ukb-a-248	ukb-a-248	C	T	0.715588	-0.0155328	0.00269504	8.24689e-09
												592	rs62106258	Body mass index (BMI) || id:ukb-a-248	ukb-a-248	C	T	0.951533	0.0906926	0.0055919	3.92555e-59
												593	rs62246314	Body mass index (BMI) || id:ukb-a-248	ukb-a-248	A	G	0.898724	-0.0228001	0.00398064	1.01852e-08
												594	rs62407562	Body mass index (BMI) || id:ukb-a-248	ukb-a-248	A	T	0.268967	0.0170851	0.00270947	2.87276e-10
												595	rs62543438	Body mass index (BMI) || id:ukb-a-248	ukb-a-248	C	G	0.271966	-0.014801	0.00270013	4.21813e-08
												596	rs6265	Body mass index (BMI) || id:ukb-a-248	ukb-a-248	T	C	0.810274	0.0402275	0.00306191	2.03798e-39
												597	rs6536575	Body mass index (BMI) || id:ukb-a-248	ukb-a-248	T	C	0.518496	0.0140621	0.00240451	4.97279e-09
												598	rs6575340	Body mass index (BMI) || id:ukb-a-248	ukb-a-248	G	A	0.637416	0.0228776	0.00250397	6.48336e-20
												599	rs6601527	Body mass index (BMI) || id:ukb-a-248	ukb-a-248	C	A	0.587819	-0.0217383	0.00244545	6.17874e-19
												600	rs66679256	Body mass index (BMI) || id:ukb-a-248	ukb-a-248	T	C	0.553858	-0.0162973	0.00242165	1.70098e-11
												601	rs6687953	Body mass index (BMI) || id:ukb-a-248	ukb-a-248	G	A	0.608649	-0.0158953	0.00246141	1.06358e-10
												602	rs66922415	Body mass index (BMI) || id:ukb-a-248	ukb-a-248	G	A	0.765638	-0.0520958	0.00283196	1.54953e-75
												603	rs6705567	Body mass index (BMI) || id:ukb-a-248	ukb-a-248	C	T	0.6212	0.0136224	0.00249537	4.7895e-08
												604	rs6722241	Body mass index (BMI) || id:ukb-a-248	ukb-a-248	C	T	0.729092	0.0201712	0.00271361	1.06145e-13
												605	rs6739755	Body mass index (BMI) || id:ukb-a-248	ukb-a-248	A	G	0.602976	-0.0209594	0.00246047	1.62368e-17
												606	rs67609008	Body mass index (BMI) || id:ukb-a-248	ukb-a-248	C	T	0.716403	-0.0146011	0.00267444	4.77859e-08
												607	rs6780459	Body mass index (BMI) || id:ukb-a-248	ukb-a-248	A	T	0.253319	-0.0163597	0.00276233	3.17512e-09
												608	rs67844506	Body mass index (BMI) || id:ukb-a-248	ukb-a-248	G	A	0.816758	0.0259162	0.0031086	7.65068e-17
												609	rs6789488	Body mass index (BMI) || id:ukb-a-248	ukb-a-248	T	C	0.750784	0.0200094	0.00277743	5.8479e-13
												610	rs6809307	Body mass index (BMI) || id:ukb-a-248	ukb-a-248	T	C	0.74378	-0.0157072	0.00276033	1.26885e-08
												611	rs6831020	Body mass index (BMI) || id:ukb-a-248	ukb-a-248	A	C	0.704771	0.0159366	0.00263095	1.38538e-09
												612	rs6861649	Body mass index (BMI) || id:ukb-a-248	ukb-a-248	T	C	0.607485	0.0143476	0.00246927	6.23491e-09
												613	rs6924948	Body mass index (BMI) || id:ukb-a-248	ukb-a-248	G	A	0.935836	0.00147703	0.00489355	0.762779
												614	rs6950388	Body mass index (BMI) || id:ukb-a-248	ukb-a-248	G	A	0.795004	0.0172281	0.00297615	7.09888e-09
												615	rs7006178	Body mass index (BMI) || id:ukb-a-248	ukb-a-248	C	G	0.287875	0.0155041	0.00265871	5.50073e-09
												616	rs7030732	Body mass index (BMI) || id:ukb-a-248	ukb-a-248	C	A	0.607889	-0.0151605	0.00245902	7.0445e-10
												617	rs704061	Body mass index (BMI) || id:ukb-a-248	ukb-a-248	C	T	0.547297	-0.0158698	0.0024138	4.88427e-11
												618	rs7094644	Body mass index (BMI) || id:ukb-a-248	ukb-a-248	G	A	0.674176	0.0152821	0.0026106	4.80751e-09
												619	rs7116641	Body mass index (BMI) || id:ukb-a-248	ukb-a-248	G	T	0.683203	-0.0244218	0.00258645	3.67282e-21
												620	rs7124681	Body mass index (BMI) || id:ukb-a-248	ukb-a-248	A	C	0.591943	-0.0267462	0.00243997	5.90201e-28
												621	rs7132908	Body mass index (BMI) || id:ukb-a-248	ukb-a-248	A	G	0.61608	-0.0285337	0.0024723	8.2699e-31
												622	rs7138383	Body mass index (BMI) || id:ukb-a-248	ukb-a-248	A	G	0.746515	0.0213808	0.0027649	1.05366e-14
												623	rs7141420	Body mass index (BMI) || id:ukb-a-248	ukb-a-248	C	T	0.514078	0.0208148	0.00241922	7.73749e-18
												624	rs71495049	Body mass index (BMI) || id:ukb-a-248	ukb-a-248	A	G	0.915969	-0.0265499	0.00432971	8.6862e-10
												625	rs7163362	Body mass index (BMI) || id:ukb-a-248	ukb-a-248	A	T	0.482249	0.0132229	0.00241122	4.16361e-08
												626	rs7183417	Body mass index (BMI) || id:ukb-a-248	ukb-a-248	T	C	0.567431	-0.0149003	0.0024276	8.37356e-10
												627	rs7189149	Body mass index (BMI) || id:ukb-a-248	ukb-a-248	G	C	0.127107	0.0213468	0.00360796	3.29041e-09
												628	rs7195386	Body mass index (BMI) || id:ukb-a-248	ukb-a-248	T	C	0.506441	-0.0158814	0.00240747	4.2092e-11
												629	rs7201895	Body mass index (BMI) || id:ukb-a-248	ukb-a-248	A	G	0.644016	0.017337	0.00252451	6.54485e-12
												630	rs7218014	Body mass index (BMI) || id:ukb-a-248	ukb-a-248	C	T	0.803405	-0.0206989	0.00302709	8.05193e-12
												631	rs72697614	Body mass index (BMI) || id:ukb-a-248	ukb-a-248	A	C	0.679604	-0.014951	0.00260626	9.67008e-09
												632	rs72820274	Body mass index (BMI) || id:ukb-a-248	ukb-a-248	A	G	0.58124	-0.0160021	0.00243934	5.3889e-11
												634	rs72892910	Body mass index (BMI) || id:ukb-a-248	ukb-a-248	T	G	0.829558	-0.0401658	0.00320426	4.88765e-36
												635	rs72976986	Body mass index (BMI) || id:ukb-a-248	ukb-a-248	A	G	0.808813	0.0240493	0.00308786	6.80769e-15
												636	rs73050254	Body mass index (BMI) || id:ukb-a-248	ukb-a-248	A	G	0.863318	-0.0193216	0.00350204	3.44628e-08
												637	rs73144053	Body mass index (BMI) || id:ukb-a-248	ukb-a-248	A	C	0.670081	0.0153557	0.00256046	2.00914e-09
												638	rs73169730	Body mass index (BMI) || id:ukb-a-248	ukb-a-248	G	A	0.723709	-0.0194632	0.00268664	4.35211e-13
												639	rs7321331	Body mass index (BMI) || id:ukb-a-248	ukb-a-248	G	A	0.741132	0.0175546	0.00275513	1.8731e-10
												640	rs73213484	Body mass index (BMI) || id:ukb-a-248	ukb-a-248	T	A	0.139056	-0.0211952	0.00347384	1.05264e-09
												641	rs7331420	Body mass index (BMI) || id:ukb-a-248	ukb-a-248	A	G	0.715973	0.0147324	0.00267011	3.44017e-08
												642	rs73413863	Body mass index (BMI) || id:ukb-a-248	ukb-a-248	A	G	0.910402	-0.00366316	0.00420578	0.383764
												643	rs7385804	Body mass index (BMI) || id:ukb-a-248	ukb-a-248	C	A	0.6237	-0.003916	0.00247746	0.113959
												644	rs7442885	Body mass index (BMI) || id:ukb-a-248	ukb-a-248	G	C	0.210104	-0.0254294	0.00295668	7.95793e-18
												645	rs7498044	Body mass index (BMI) || id:ukb-a-248	ukb-a-248	A	G	0.781339	0.0176487	0.00293198	1.75263e-09
												646	rs750090	Body mass index (BMI) || id:ukb-a-248	ukb-a-248	C	T	0.643847	0.0156336	0.00253473	6.93426e-10
												647	rs75078685	Body mass index (BMI) || id:ukb-a-248	ukb-a-248	T	C	0.942114	-0.00958048	0.00514367	0.062523
												648	rs752179	Body mass index (BMI) || id:ukb-a-248	ukb-a-248	A	T	0.301702	-0.0143713	0.00262077	4.16994e-08
												649	rs75499503	Body mass index (BMI) || id:ukb-a-248	ukb-a-248	T	C	0.780045	0.0197843	0.00294617	1.88062e-11
												650	rs7553158	Body mass index (BMI) || id:ukb-a-248	ukb-a-248	G	A	0.562389	-0.0174152	0.0024236	6.70193e-13
												651	rs75557510	Body mass index (BMI) || id:ukb-a-248	ukb-a-248	G	A	0.938504	0.0377881	0.00510406	1.32923e-13
												652	rs756717	Body mass index (BMI) || id:ukb-a-248	ukb-a-248	A	G	0.601141	0.0146721	0.00248166	3.37894e-09
												653	rs7568228	Body mass index (BMI) || id:ukb-a-248	ukb-a-248	G	C	0.474426	0.0139973	0.00240547	5.92802e-09
												654	rs76040172	Body mass index (BMI) || id:ukb-a-248	ukb-a-248	A	G	0.94556	0.0407564	0.00530826	1.62144e-14
												655	rs7701777	Body mass index (BMI) || id:ukb-a-248	ukb-a-248	G	T	0.717241	0.0170279	0.00266777	1.74092e-10
												656	rs7719067	Body mass index (BMI) || id:ukb-a-248	ukb-a-248	A	G	0.573835	-0.0162027	0.00242599	2.41268e-11
												657	rs7723426	Body mass index (BMI) || id:ukb-a-248	ukb-a-248	T	C	0.675017	0.0146685	0.00256587	1.08653e-08
												658	rs7755574	Body mass index (BMI) || id:ukb-a-248	ukb-a-248	T	G	0.718847	-0.0154959	0.00267437	6.87068e-09
												659	rs7774	Body mass index (BMI) || id:ukb-a-248	ukb-a-248	A	C	0.690862	-0.0166342	0.00261526	2.01442e-10
												660	rs778094	Body mass index (BMI) || id:ukb-a-248	ukb-a-248	G	A	0.577568	-0.0148535	0.00243672	1.09089e-09
												661	rs77827656	Body mass index (BMI) || id:ukb-a-248	ukb-a-248	G	A	0.977702	0.00142594	0.00826084	0.862955
												663	rs7852189	Body mass index (BMI) || id:ukb-a-248	ukb-a-248	G	A	0.688636	-0.0165539	0.00258881	1.61369e-10
												664	rs78565420	Body mass index (BMI) || id:ukb-a-248	ukb-a-248	T	C	0.945814	-0.0337314	0.00545431	6.24281e-10
												665	rs79113395	Body mass index (BMI) || id:ukb-a-248	ukb-a-248	A	G	0.734551	0.0209147	0.00273235	1.94626e-14
												666	rs7933085	Body mass index (BMI) || id:ukb-a-248	ukb-a-248	A	G	0.509195	0.0157387	0.00241521	7.2061e-11
												667	rs7941828	Body mass index (BMI) || id:ukb-a-248	ukb-a-248	T	C	0.639907	0.0156019	0.00249966	4.33691e-10
												668	rs7952102	Body mass index (BMI) || id:ukb-a-248	ukb-a-248	C	T	0.612661	0.0152263	0.00246547	6.58901e-10
												669	rs7992832	Body mass index (BMI) || id:ukb-a-248	ukb-a-248	T	C	0.723456	0.0175556	0.00269236	7.01778e-11
												670	rs799449	Body mass index (BMI) || id:ukb-a-248	ukb-a-248	C	T	0.558481	0.019902	0.00242699	2.40713e-16
												671	rs8015400	Body mass index (BMI) || id:ukb-a-248	ukb-a-248	C	A	0.678151	0.0210882	0.0025723	2.4485e-16
												672	rs80330591	Body mass index (BMI) || id:ukb-a-248	ukb-a-248	A	G	0.853156	0.0213608	0.00339342	3.08227e-10
												673	rs8078135	Body mass index (BMI) || id:ukb-a-248	ukb-a-248	T	C	0.511533	0.0194999	0.00241182	6.23017e-16
												674	rs8087074	Body mass index (BMI) || id:ukb-a-248	ukb-a-248	T	G	0.738881	-0.0170074	0.00274757	6.02449e-10
												675	rs8134638	Body mass index (BMI) || id:ukb-a-248	ukb-a-248	C	T	0.624237	-0.0151694	0.00248078	9.68077e-10
												676	rs815163	Body mass index (BMI) || id:ukb-a-248	ukb-a-248	T	C	0.561603	-0.0182459	0.00241971	4.69245e-14
												677	rs815715	Body mass index (BMI) || id:ukb-a-248	ukb-a-248	G	C	0.42637	-0.0163178	0.0024388	2.22126e-11
												678	rs845084	Body mass index (BMI) || id:ukb-a-248	ukb-a-248	A	G	0.742449	-0.02034	0.0027569	1.6125e-13
												679	rs846546	Body mass index (BMI) || id:ukb-a-248	ukb-a-248	T	A	0.418217	-0.0146941	0.00243631	1.62832e-09
												680	rs862320	Body mass index (BMI) || id:ukb-a-248	ukb-a-248	T	C	0.589848	0.0228157	0.0024463	1.09926e-20
												681	rs869400	Body mass index (BMI) || id:ukb-a-248	ukb-a-248	T	G	0.815827	0.0307255	0.00310717	4.70111e-23
												682	rs879620	Body mass index (BMI) || id:ukb-a-248	ukb-a-248	C	T	0.615276	0.0256124	0.00247819	4.9306e-25
												683	rs9267671	Body mass index (BMI) || id:ukb-a-248	ukb-a-248	A	G	0.939598	-0.0323708	0.00504153	1.35722e-10
												684	rs9291822	Body mass index (BMI) || id:ukb-a-248	ukb-a-248	C	T	0.515455	-0.0136148	0.00242583	1.99669e-08
												685	rs9320823	Body mass index (BMI) || id:ukb-a-248	ukb-a-248	T	C	0.601901	0.0189398	0.00245759	1.29509e-14
												686	rs9342196	Body mass index (BMI) || id:ukb-a-248	ukb-a-248	T	C	0.810499	-0.0167326	0.00306601	4.83359e-08
												687	rs935166	Body mass index (BMI) || id:ukb-a-248	ukb-a-248	A	G	0.493065	0.0154943	0.00240282	1.13209e-10
												688	rs9399136	Body mass index (BMI) || id:ukb-a-248	ukb-a-248	C	T	0.740962	0.00325099	0.00275186	0.237453
												689	rs9402104	Body mass index (BMI) || id:ukb-a-248	ukb-a-248	G	A	0.584134	0.0139016	0.00245189	1.43126e-08
												690	rs946185	Body mass index (BMI) || id:ukb-a-248	ukb-a-248	A	G	0.593276	-0.0146913	0.00246179	2.40813e-09
												691	rs9468364	Body mass index (BMI) || id:ukb-a-248	ukb-a-248	A	T	0.035532	0.0230343	0.00648766	0.000384592
												692	rs9489620	Body mass index (BMI) || id:ukb-a-248	ukb-a-248	G	C	0.451251	-0.0147961	0.00241654	9.20216e-10
												693	rs9515455	Body mass index (BMI) || id:ukb-a-248	ukb-a-248	A	G	0.583394	-0.0179637	0.00244962	2.25113e-13
												694	rs9527906	Body mass index (BMI) || id:ukb-a-248	ukb-a-248	G	A	0.762395	-0.0161813	0.0028336	1.12728e-08
												695	rs9536449	Body mass index (BMI) || id:ukb-a-248	ukb-a-248	G	C	0.42978	-0.0136401	0.00243902	2.24073e-08
												696	rs9610638	Body mass index (BMI) || id:ukb-a-248	ukb-a-248	T	C	0.570227	0.00189257	0.00243666	0.437334
												697	rs9641499	Body mass index (BMI) || id:ukb-a-248	ukb-a-248	A	C	0.565905	0.017102	0.00242262	1.67649e-12
												698	rs9688977	Body mass index (BMI) || id:ukb-a-248	ukb-a-248	C	T	0.853514	-0.0239775	0.00340602	1.9293e-12
												699	rs9843653	Body mass index (BMI) || id:ukb-a-248	ukb-a-248	C	T	0.485445	-0.0317261	0.00240405	9.3519e-40
												700	rs9847186	Body mass index (BMI) || id:ukb-a-248	ukb-a-248	A	G	0.572263	0.0142849	0.0024335	4.35973e-09

## Sheet: S9-Ferritin-BMI
Iron homeostasis dataset1												Iron homeostasis dataset2
	SNP	exposure	id.exposure	effect_allele.exposure	other_allele.exposure	eaf.exposure	beta.exposure	se.exposure	pval.exposure				SNP	exposure	id.exposure	effect_allele.exposure	other_allele.exposure	eaf.exposure	beta.exposure	se.exposure	pval.exposure
1	rs10100245	Body mass index (BMI) || id:ukb-a-248	ukb-a-248	A	G	0.43356	-0.0206373	0.00242306	1.64324e-17			1	rs79113395	ferritin	9BKxkV	A	G	0.2445	0.0049	0.00439599474127427	0.265
2	rs10185199	Body mass index (BMI) || id:ukb-a-248	ukb-a-248	A	G	0.72106	0.018708	0.00274904	1.01018e-11			2	rs4648450	ferritin	9BKxkV	A	C	0.4415	-0.0072	0.00350578396547267	0.04
3	rs10187101	Body mass index (BMI) || id:ukb-a-248	ukb-a-248	T	C	0.640178	0.0157126	0.00250464	3.53688e-10			3	rs12024554	ferritin	9BKxkV	T	C	0.2147	0.0011	0.00395660539522268	0.781
4	rs10465231	Body mass index (BMI) || id:ukb-a-248	ukb-a-248	T	C	0.4506	-0.0171399	0.00242726	1.6512e-12			4	rs2874209	ferritin	9BKxkV	A	G	0.4285	-0.0198	0.00347975673473174	1.27e-08
5	rs1064213	Body mass index (BMI) || id:ukb-a-248	ukb-a-248	A	G	0.523032	-0.016189	0.00240561	1.70294e-11			5	rs79364962	ferritin	9BKxkV	A	G	0.1005	-0.054	0.00605311734681719	4.62e-19
7	rs10788493	Body mass index (BMI) || id:ukb-a-248	ukb-a-248	T	C	0.54324	-0.0136921	0.00241992	1.53211e-08			6	rs75965181	ferritin	9BKxkV	A	T	0.0283	-0.1191	0.0112573699448231	3.7e-26
8	rs10803762	Body mass index (BMI) || id:ukb-a-248	ukb-a-248	A	G	0.321135	-0.0154637	0.0025818	2.10708e-09			7	rs12568930	ferritin	9BKxkV	C	T	0.185	0.0345	0.0045047514861668	1.88e-14
9	rs10805383	Body mass index (BMI) || id:ukb-a-248	ukb-a-248	A	G	0.520442	-0.0169488	0.00240894	1.98564e-12			8	rs1127100	ferritin	9BKxkV	T	C	0.3193	1e-04	0.00569888297783261	0.986
10	rs10865612	Body mass index (BMI) || id:ukb-a-248	ukb-a-248	C	T	0.645264	0.0230841	0.00251075	3.80189e-20			9	rs113603865	ferritin	9BKxkV	T	C	0.227	0.0018	0.00413057217807989	0.663
11	rs10898330	Body mass index (BMI) || id:ukb-a-248	ukb-a-248	T	C	0.474608	0.0142865	0.00241661	3.38704e-09			10	rs12144626	ferritin	9BKxkV	T	C	0.4281	0.0044	0.00344861591519496	0.202
12	rs10938397	Body mass index (BMI) || id:ukb-a-248	ukb-a-248	G	A	0.565925	-0.0289533	0.00242913	9.54553e-33			11	rs241460	ferritin	9BKxkV	A	G	0.3215	7e-04	0.00365209320657732	0.848
13	rs10995427	Body mass index (BMI) || id:ukb-a-248	ukb-a-248	A	G	0.639173	0.0165308	0.00251566	5.00035e-11			12	rs12140153	ferritin	9BKxkV	T	G	0.1115	-0.0111	0.00555256191049967	0.0456
14	rs11012732	Body mass index (BMI) || id:ukb-a-248	ukb-a-248	G	A	0.668894	-0.0238495	0.00255513	1.02565e-20			13	rs11208779	ferritin	9BKxkV	G	C	0.4602	-0.005	0.00346482896447313	0.149
16	rs11084554	Body mass index (BMI) || id:ukb-a-248	ukb-a-248	A	G	0.843414	0.021578	0.0033044	6.58415e-11			14	rs34361149	ferritin	9BKxkV	A	G	0.2153	-0.0022	0.00436186001607198	0.614
17	rs11099020	Body mass index (BMI) || id:ukb-a-248	ukb-a-248	T	C	0.357261	0.0153203	0.00251168	1.06424e-09			15	rs7553158	ferritin	9BKxkV	G	A	0.4586	0.006	0.0034857777251303	0.0852
19	rs112520079	Body mass index (BMI) || id:ukb-a-248	ukb-a-248	G	T	0.801049	-0.0204582	0.00301413	1.1434e-11			16	rs12049202	ferritin	9BKxkV	T	C	0.1775	-0.0008	0.00434742085152599	0.854
20	rs11264489	Body mass index (BMI) || id:ukb-a-248	ukb-a-248	G	A	0.638006	-0.0140849	0.00250707	1.93264e-08			17	rs1342391	ferritin	9BKxkV	G	T	0.3106	0.0028	0.00369840446417218	0.449
21	rs113603865	Body mass index (BMI) || id:ukb-a-248	ukb-a-248	T	C	0.787572	-0.0197498	0.00295729	2.41991e-11			18	rs588660	ferritin	9BKxkV	G	A	0.3934	-0.002	0.00353914366861513	0.572
22	rs11642015	Body mass index (BMI) || id:ukb-a-248	ukb-a-248	T	C	0.59764	-0.0723688	0.00244736	6.39735e-192			19	rs72697614	ferritin	9BKxkV	A	C	0.3574	-0.0008	0.00386449863258553	0.836
24	rs11655587	Body mass index (BMI) || id:ukb-a-248	ukb-a-248	T	C	0.640132	0.0196375	0.00251089	5.25775e-15			20	rs17024393	ferritin	9BKxkV	C	T	0.0308	0.0194	0.010068316259504	0.054
25	rs11742930	Body mass index (BMI) || id:ukb-a-248	ukb-a-248	T	C	0.433572	-0.0143076	0.00242869	3.84034e-09			21	rs6687953	ferritin	9BKxkV	G	A	0.3824	0.0084	0.00351949251205113	0.017
26	rs11757278	Body mass index (BMI) || id:ukb-a-248	ukb-a-248	C	T	0.694152	0.0157921	0.00260882	1.42014e-09			22	rs10801913	ferritin	9BKxkV	A	G	0.3004	0.0237	0.00375050236262905	2.63e-10
27	rs11761411	Body mass index (BMI) || id:ukb-a-248	ukb-a-248	T	C	0.845639	0.0184757	0.00333986	3.17081e-08			23	rs61813324	ferritin	9BKxkV	T	C	0.1188	-0.0027	0.00530820477604831	0.611
28	rs11782074	Body mass index (BMI) || id:ukb-a-248	ukb-a-248	T	G	0.614359	-0.0144947	0.00250672	7.3731e-09			24	rs11264489	ferritin	9BKxkV	G	A	0.389	0.0014	0.00360804594662384	0.698
29	rs11856579	Body mass index (BMI) || id:ukb-a-248	ukb-a-248	A	G	0.731808	0.0197908	0.00271147	2.90737e-13			25	rs1894692	ferritin	9BKxkV	G	A	0.019	0.1472	0.0114995940437087	1.63e-37
30	rs12024554	Body mass index (BMI) || id:ukb-a-248	ukb-a-248	T	C	0.763095	0.0162677	0.00282749	8.75387e-09			26	rs61826867	ferritin	9BKxkV	G	A	0.0944	3e-04	0.00598162642178799	0.96
31	rs12042959	Body mass index (BMI) || id:ukb-a-248	ukb-a-248	G	A	0.854223	0.0205562	0.00342514	1.95623e-09			27	rs539515	ferritin	9BKxkV	C	A	0.1997	0.0048	0.00427034597611967	0.261
32	rs12049202	Body mass index (BMI) || id:ukb-a-248	ukb-a-248	T	C	0.801349	-0.0218362	0.00300823	3.91291e-13			28	rs815163	ferritin	9BKxkV	T	C	0.3728	-0.0001	0.00498644426327186	0.984
33	rs12144626	Body mass index (BMI) || id:ukb-a-248	ukb-a-248	C	T	0.418179	0.0172144	0.00244388	1.87327e-12			29	rs4474229	ferritin	9BKxkV	A	G	0.3646	-0.0047	0.00356193904436751	0.187
34	rs12477385	Body mass index (BMI) || id:ukb-a-248	ukb-a-248	T	G	0.7727	0.0172504	0.00287583	1.99444e-09			30	rs2678204	ferritin	9BKxkV	G	T	0.3454	-0.0086	0.00365420638895786	0.0186
35	rs12614861	Body mass index (BMI) || id:ukb-a-248	ukb-a-248	T	G	0.65299	-0.0152338	0.00252179	1.53455e-09			31	rs17014332	ferritin	9BKxkV	C	T	0.2295	0.0014	0.00418531327837851	0.738
37	rs12679106	Body mass index (BMI) || id:ukb-a-248	ukb-a-248	T	G	0.288659	0.0220302	0.00266493	1.38229e-16			32	rs846546	ferritin	9BKxkV	T	A	0.4158	-0.0017	0.00348814854515022	0.626
38	rs12693541	Body mass index (BMI) || id:ukb-a-248	ukb-a-248	T	C	0.125521	-0.00428999	0.00364398	0.239085			33	rs12042959	ferritin	9BKxkV	G	A	0.1802	0.0012	0.00466505690905064	0.797
39	rs1286138	Body mass index (BMI) || id:ukb-a-248	ukb-a-248	G	T	0.326561	-0.0180512	0.00256405	1.92442e-12			34	rs62106258	ferritin	9BKxkV	C	T	0.0473	0.0144	0.00837657870871005	0.0856
40	rs12877270	Body mass index (BMI) || id:ukb-a-248	ukb-a-248	A	G	0.56155	-0.0169078	0.00243897	4.14668e-12			35	rs12992672	ferritin	9BKxkV	G	A	0.1648	-0.0057	0.00462713525821246	0.218
41	rs12881629	Body mass index (BMI) || id:ukb-a-248	ukb-a-248	G	A	0.917854	-0.0239675	0.00436626	4.03915e-08			36	rs2384054	ferritin	9BKxkV	C	T	0.4633	0.0023	0.00339413275368742	0.498
42	rs12885458	Body mass index (BMI) || id:ukb-a-248	ukb-a-248	G	T	0.490018	0.0156111	0.00240414	8.4004e-11			38	rs1260326	ferritin	9BKxkV	T	C	0.3414	0.0254	0.00358942072550223	1.48e-12
43	rs1296328	Body mass index (BMI) || id:ukb-a-248	ukb-a-248	C	A	0.440086	0.0189787	0.00243087	5.85599e-15			39	rs6760824	ferritin	9BKxkV	A	C	0.2436	0.0316	0.00392724664060559	8.53e-16
44	rs12992672	Body mass index (BMI) || id:ukb-a-248	ukb-a-248	A	G	0.171365	-0.0507808	0.00318245	2.69588e-57			40	rs10185199	ferritin	9BKxkV	A	G	0.2663	0.0021	0.0038972894943844	0.59
46	rs13062093	Body mass index (BMI) || id:ukb-a-248	ukb-a-248	G	T	0.633556	-0.01706	0.00249069	7.42335e-12			41	rs35722922	ferritin	9BKxkV	G	A	0.3859	-0.0071	0.00353015862561108	0.0443
47	rs13174863	Body mass index (BMI) || id:ukb-a-248	ukb-a-248	G	A	0.851792	-0.0249793	0.00340131	2.0773e-13			42	rs10187101	ferritin	9BKxkV	T	C	0.3598	-0.0019	0.00350723975432695	0.588
48	rs1320903	Body mass index (BMI) || id:ukb-a-248	ukb-a-248	A	G	0.681559	-0.022008	0.00258125	1.51985e-17			43	rs6705567	ferritin	9BKxkV	C	T	0.3937	0.0043	0.00559298452003538	0.442
49	rs1327259	Body mass index (BMI) || id:ukb-a-248	ukb-a-248	G	A	0.61387	0.0140026	0.00247527	1.54184e-08			44	rs4671328	ferritin	9BKxkV	G	T	0.5227	-0.0008	0.00355597660983526	0.822
50	rs1342391	Body mass index (BMI) || id:ukb-a-248	ukb-a-248	T	G	0.330037	-0.0158687	0.00256148	5.82975e-10			45	rs6739755	ferritin	9BKxkV	A	G	0.3671	0.0031	0.00350902062508122	0.377
51	rs13427822	Body mass index (BMI) || id:ukb-a-248	ukb-a-248	G	A	0.727948	0.0198988	0.00272868	3.05e-13			46	rs2861685	ferritin	9BKxkV	C	T	0.3649	-0.0022	0.0035900022229462	0.54
53	rs1441264	Body mass index (BMI) || id:ukb-a-248	ukb-a-248	A	G	0.408134	-0.0206382	0.00249668	1.38708e-16			47	rs12622280	ferritin	9BKxkV	G	T	0.1489	0.001	0.00495310697626543	0.84
54	rs1446585	Body mass index (BMI) || id:ukb-a-248	ukb-a-248	G	A	0.771994	0.0171122	0.00287668	2.70695e-09			48	rs6722241	ferritin	9BKxkV	C	T	0.2499	-0.0124	0.00396207316369422	0.00175
56	rs1458156	Body mass index (BMI) || id:ukb-a-248	ukb-a-248	T	C	0.511736	-0.0137851	0.0024053	9.98504e-09			49	rs72820274	ferritin	9BKxkV	A	G	0.4285	0	NA	1
57	rs1582931	Body mass index (BMI) || id:ukb-a-248	ukb-a-248	A	G	0.527943	0.0148636	0.00242597	8.97284e-10			50	rs604126	ferritin	9BKxkV	A	G	0.3129	-0.0204	0.00371437133262914	3.97e-08
58	rs16846140	Body mass index (BMI) || id:ukb-a-248	ukb-a-248	G	A	0.66179	-0.0161898	0.0025442	1.97592e-10			51	rs17050272	ferritin	9BKxkV	A	G	0.4169	0.0208	0.00353807642513903	4.13e-09
59	rs16916303	Body mass index (BMI) || id:ukb-a-248	ukb-a-248	G	A	0.880766	0.020719	0.00373905	3.00538e-08			52	rs1446585	ferritin	9BKxkV	G	A	0.1523	0.0026	0.00448373737086782	0.562
60	rs16975459	Body mass index (BMI) || id:ukb-a-248	ukb-a-248	C	A	0.878695	-0.0239721	0.00368583	7.83971e-11			53	rs778094	ferritin	9BKxkV	G	A	0.4156	0.0013	0.00353424138601562	0.713
61	rs17014332	Body mass index (BMI) || id:ukb-a-248	ukb-a-248	C	T	0.789391	-0.0180292	0.00294421	9.1582e-10			54	rs80330591	ferritin	9BKxkV	A	G	0.1516	0.0043	0.00482675334153223	0.373
62	rs17058884	Body mass index (BMI) || id:ukb-a-248	ukb-a-248	G	T	0.954995	0.0318261	0.00580849	4.27464e-08			55	rs10803762	ferritin	9BKxkV	G	A	0.2651	0.0056	0.00384240186055437	0.145
63	rs17085463	Body mass index (BMI) || id:ukb-a-248	ukb-a-248	A	G	0.682993	0.0148137	0.00259815	1.1876e-08			56	rs12477385	ferritin	9BKxkV	T	G	0.2343	3e-04	0.00362260686662194	0.934
64	rs17342242	Body mass index (BMI) || id:ukb-a-248	ukb-a-248	G	A	0.770205	0.016161	0.00286561	1.70553e-08			57	rs12614861	ferritin	9BKxkV	T	G	0.3735	-0.0001	0.00398900498450113	0.98
65	rs17716502	Body mass index (BMI) || id:ukb-a-248	ukb-a-248	T	C	0.792757	0.0222998	0.00298602	8.15831e-14			58	rs12479357	ferritin	9BKxkV	A	G	0.3595	2e-04	0.00312682682980119	0.949
66	rs1788808	Body mass index (BMI) || id:ukb-a-248	ukb-a-248	G	A	0.502659	0.0183135	0.0024054	2.67485e-14			59	rs17707216	ferritin	9BKxkV	A	G	0.0771	0.0387	0.00699803163994457	3.2e-08
67	rs1800562	Body mass index (BMI) || id:ukb-a-248	ukb-a-248	A	G	0.922183	0.0114908	0.00448387	0.0103868			60	rs149271440	ferritin	9BKxkV	C	A	0.0097	0.1098	0.0195437598112375	1.93e-08
68	rs1805123	Body mass index (BMI) || id:ukb-a-248	ukb-a-248	G	T	0.753783	0.0179911	0.00278844	1.10527e-10			61	rs735831	ferritin	9BKxkV	G	T	0.0535	0.0486	0.00769161753632249	2.64e-10
70	rs1884897	Body mass index (BMI) || id:ukb-a-248	ukb-a-248	G	A	0.371746	-0.0213286	0.00249224	1.15319e-17			62	rs7596205	ferritin	9BKxkV	A	G	0.1021	0.0843	0.00573107485717617	5.62e-49
71	rs1901241	Body mass index (BMI) || id:ukb-a-248	ukb-a-248	G	A	0.839863	-0.0192919	0.00329019	4.5368e-09			63	rs1233255	ferritin	9BKxkV	C	A	0.2031	-0.0509	0.00428749661716028	1.66e-32
72	rs1941706	Body mass index (BMI) || id:ukb-a-248	ukb-a-248	G	A	0.536489	-0.0139405	0.00241073	7.35783e-09			64	rs1064213	ferritin	9BKxkV	A	G	0.4393	-0.0064	0.00343843312908865	0.0627
73	rs1949204	Body mass index (BMI) || id:ukb-a-248	ukb-a-248	G	T	0.238235	-0.0166526	0.00281935	3.49712e-09			65	rs4482463	ferritin	9BKxkV	C	A	0.0803	0.0068	0.0064131710132543	0.289
74	rs2035806	Body mass index (BMI) || id:ukb-a-248	ukb-a-248	A	G	0.433646	0.0166309	0.00242835	7.46793e-12			66	rs16846140	ferritin	9BKxkV	G	A	0.3482	-0.002	0.00368196284211237	0.587
75	rs2046002	Body mass index (BMI) || id:ukb-a-248	ukb-a-248	C	T	0.360956	0.014571	0.00250777	6.24094e-09			67	rs13427822	ferritin	9BKxkV	G	A	0.2935	0.0046	0.00384865488797648	0.232
76	rs2121058	Body mass index (BMI) || id:ukb-a-248	ukb-a-248	C	T	0.771356	0.0238147	0.00286076	8.4918e-17			68	rs1250244	ferritin	9BKxkV	G	C	0.3476	-0.0247	0.00373037275383525	3.56e-11
78	rs2155869	Body mass index (BMI) || id:ukb-a-248	ukb-a-248	C	T	0.180837	0.0184462	0.00311144	3.06034e-09			69	rs56773984	ferritin	9BKxkV	T	A	0.1832	0.0114	0.00458979826789014	0.013
79	rs215634	Body mass index (BMI) || id:ukb-a-248	ukb-a-248	G	A	0.386127	0.0147674	0.00247575	2.45177e-09			70	rs4246657	ferritin	9BKxkV	T	C	0.3408	0.0015	0.00354270965972724	0.672
81	rs2292238	Body mass index (BMI) || id:ukb-a-248	ukb-a-248	C	A	0.591333	0.0176981	0.00244772	4.82503e-13			71	rs35882248	ferritin	9BKxkV	T	C	0.3147	0.0019	0.0036532053212394	0.603
82	rs2307111	Body mass index (BMI) || id:ukb-a-248	ukb-a-248	C	T	0.606817	0.0289516	0.00246183	6.35038e-32			72	rs7568228	ferritin	9BKxkV	G	C	0.4867	0.0034	0.00346877017688191	0.327
83	rs2318543	Body mass index (BMI) || id:ukb-a-248	ukb-a-248	G	A	0.217505	0.0194021	0.00292162	3.1232e-11			73	rs62246314	ferritin	9BKxkV	A	G	0.0893	5e-04	0.00569185409155952	0.93
84	rs2384054	Body mass index (BMI) || id:ukb-a-248	ukb-a-248	C	T	0.510326	-0.0350265	0.00240007	3.17687e-48			74	rs34373881	ferritin	9BKxkV	A	G	0.3503	0.0046	0.00365344970749268	0.208
85	rs2398861	Body mass index (BMI) || id:ukb-a-248	ukb-a-248	G	A	0.743401	-0.0220894	0.0027614	1.25458e-15			75	rs9847186	ferritin	9BKxkV	A	G	0.4163	-0.0066	0.0035064132094697	0.0598
86	rs241460	Body mass index (BMI) || id:ukb-a-248	ukb-a-248	G	A	0.31813	0.0205388	0.00257525	1.52265e-15			76	rs13062093	ferritin	9BKxkV	G	T	0.3869	0.0072	0.00356123392898575	0.0432
87	rs2425857	Body mass index (BMI) || id:ukb-a-248	ukb-a-248	G	A	0.445365	0.0135947	0.00241624	1.84183e-08			77	rs13076052	ferritin	9BKxkV	G	C	0.2702	0.0051	0.0038388024270147	0.184
88	rs2439823	Body mass index (BMI) || id:ukb-a-248	ukb-a-248	G	A	0.452295	-0.0216364	0.00241939	3.80803e-19			78	rs9843653	ferritin	9BKxkV	C	T	0.4702	0.0135	0.00344280179058542	8.81e-05
90	rs2450445	Body mass index (BMI) || id:ukb-a-248	ukb-a-248	A	G	0.676027	0.0153656	0.00256262	2.02372e-09			79	rs4687770	ferritin	9BKxkV	C	T	0.1371	0.0142	0.00502798699597098	0.00474
91	rs245775	Body mass index (BMI) || id:ukb-a-248	ukb-a-248	G	A	0.271174	-0.0203304	0.0027049	5.65458e-14			80	rs815715	ferritin	9BKxkV	G	C	0.4773	-0.0082	0.00349014416382821	0.0188
92	rs2470392	Body mass index (BMI) || id:ukb-a-248	ukb-a-248	C	T	0.712572	-0.0145453	0.00265977	4.53858e-08			81	rs17731998	ferritin	9BKxkV	T	C	0.2983	3e-04	0.00398565895606547	0.94
93	rs2474898	Body mass index (BMI) || id:ukb-a-248	ukb-a-248	T	C	0.654197	-0.0146104	0.00252319	7.02668e-09			82	rs75557510	ferritin	9BKxkV	G	A	0.051	-0.0049	0.00774590678364603	0.527
94	rs2482704	Body mass index (BMI) || id:ukb-a-248	ukb-a-248	T	G	0.576578	0.0138253	0.00243157	1.30335e-08			83	rs10865612	ferritin	9BKxkV	C	T	0.3933	-0.0021	0.00363076031926476	0.563
95	rs2606228	Body mass index (BMI) || id:ukb-a-248	ukb-a-248	C	A	0.357231	0.0155705	0.00253615	8.29182e-10			84	rs73144053	ferritin	9BKxkV	A	C	0.3162	-0.0011	0.00358546507891154	0.759
96	rs2616192	Body mass index (BMI) || id:ukb-a-248	ukb-a-248	T	G	0.32751	-0.0140763	0.00257234	4.44877e-08			85	rs1454687	ferritin	9BKxkV	C	G	0.4684	-0.0058	0.00342421812449853	0.0903
97	rs2678204	Body mass index (BMI) || id:ukb-a-248	ukb-a-248	G	T	0.658187	-0.0280873	0.00253578	1.65158e-28			86	rs6780459	ferritin	9BKxkV	A	T	0.2182	-0.0028	0.00414161961257761	0.499
98	rs2711111	Body mass index (BMI) || id:ukb-a-248	ukb-a-248	G	A	0.434957	0.0147156	0.00245734	2.12124e-09			87	rs28447555	ferritin	9BKxkV	T	C	0.1675	-0.0053	0.00455882655005782	0.245
99	rs273505	Body mass index (BMI) || id:ukb-a-248	ukb-a-248	C	T	0.580094	-0.0188626	0.00243413	9.27257e-15			88	rs752179	ferritin	9BKxkV	A	T	0.2955	0.0025	0.00374134272154872	0.504
100	rs28447555	Body mass index (BMI) || id:ukb-a-248	ukb-a-248	T	C	0.819013	-0.0185076	0.00312798	3.28632e-09			89	rs1320903	ferritin	9BKxkV	A	G	0.3143	0.0047	0.00372466724937374	0.207
101	rs28489620	Body mass index (BMI) || id:ukb-a-248	ukb-a-248	A	G	0.709018	0.0147327	0.0026634	3.1768e-08			90	rs10804630	ferritin	9BKxkV	C	T	0.1022	-0.0335	0.00568121092385754	3.71e-09
102	rs2861685	Body mass index (BMI) || id:ukb-a-248	ukb-a-248	C	T	0.588629	0.017647	0.00243763	4.51544e-13			91	rs6789488	ferritin	9BKxkV	T	C	0.2442	2e-04	0.00514634687788712	0.969
104	rs2962082	Body mass index (BMI) || id:ukb-a-248	ukb-a-248	A	G	0.517451	0.0135377	0.00240754	1.87785e-08			92	rs60654199	ferritin	9BKxkV	A	C	0.0683	0.0093	0.00692046462688486	0.179
105	rs34045288	Body mass index (BMI) || id:ukb-a-248	ukb-a-248	T	C	0.664097	-0.0259978	0.00254511	1.71672e-24			93	rs357501	ferritin	9BKxkV	A	G	0.3958	0.0026	0.00356651619602698	0.466
106	rs34236292	Body mass index (BMI) || id:ukb-a-248	ukb-a-248	T	G	0.67228	0.0140997	0.002567	3.96169e-08			94	rs6809307	ferritin	9BKxkV	T	C	0.2514	-0.005	0.00401490814963369	0.213
107	rs34361149	Body mass index (BMI) || id:ukb-a-248	ukb-a-248	A	G	0.80741	0.0309935	0.00304511	2.5038e-24			95	rs73169730	ferritin	9BKxkV	G	A	0.2546	-0.0025	0.00395199325696226	0.527
108	rs34373881	Body mass index (BMI) || id:ukb-a-248	ukb-a-248	A	G	0.721724	0.0168863	0.00268678	3.2836e-10			96	rs2606228	ferritin	9BKxkV	A	C	0.3926	-0.0025	0.00351550224958565	0.477
109	rs34966008	Body mass index (BMI) || id:ukb-a-248	ukb-a-248	T	C	0.591852	0.0199158	0.00244306	3.59253e-16			97	rs869400	ferritin	9BKxkV	T	G	0.2063	0.0136	0.0043638433748118	0.00183
110	rs35025195	Body mass index (BMI) || id:ukb-a-248	ukb-a-248	A	G	0.833868	0.0230476	0.00323009	9.67832e-13			98	rs362307	ferritin	9BKxkV	T	C	0.0928	0.004	0.00617306116837387	0.517
111	rs35193668	Body mass index (BMI) || id:ukb-a-248	ukb-a-248	T	C	0.638085	0.0166761	0.00249998	2.55329e-11			99	rs66679256	ferritin	9BKxkV	T	C	0.4332	0.0078	0.00347996364238153	0.025
112	rs357501	Body mass index (BMI) || id:ukb-a-248	ukb-a-248	A	G	0.622486	-0.0154044	0.00249087	6.24396e-10			100	rs34811474	ferritin	9BKxkV	A	G	0.2375	0.0053	0.00404401378809712	0.19
113	rs35851183	Body mass index (BMI) || id:ukb-a-248	ukb-a-248	G	A	0.642223	-0.0167614	0.00250852	2.36429e-11			101	rs73213484	ferritin	9BKxkV	T	A	0.134	0.0081	0.00498227483075939	0.104
114	rs35882248	Body mass index (BMI) || id:ukb-a-248	ukb-a-248	T	C	0.685358	-0.0192316	0.00258946	1.11455e-13			102	rs4261944	ferritin	9BKxkV	G	T	0.3671	0.0025	0.00356386488389313	0.483
115	rs36007635	Body mass index (BMI) || id:ukb-a-248	ukb-a-248	A	G	0.861597	0.0200004	0.00348146	9.20831e-09			103	rs10938397	ferritin	9BKxkV	G	A	0.4046	0.0044	0.00354857746682094	0.215
116	rs3759584	Body mass index (BMI) || id:ukb-a-248	ukb-a-248	C	T	0.638042	0.0165842	0.00251394	4.20436e-11			104	rs6831020	ferritin	9BKxkV	A	C	0.2855	-0.0082	0.00383499003080289	0.0325
117	rs3802858	Body mass index (BMI) || id:ukb-a-248	ukb-a-248	C	T	0.572512	0.0164713	0.00243005	1.21899e-11			105	rs6822746	ferritin	9BKxkV	A	G	0.3134	-0.0214	0.00367004671597766	5.51e-09
118	rs3803286	Body mass index (BMI) || id:ukb-a-248	ukb-a-248	G	A	0.333621	0.0207912	0.00254468	3.08248e-16			106	rs17085463	ferritin	9BKxkV	A	G	0.2547	5e-04	0.00414559549883678	0.904
119	rs3810291	Body mass index (BMI) || id:ukb-a-248	ukb-a-248	A	G	0.322522	-0.029685	0.00256755	6.53732e-31			107	rs2318543	ferritin	9BKxkV	A	G	0.1967	-0.002	0.00426350667471409	0.639
120	rs3843540	Body mass index (BMI) || id:ukb-a-248	ukb-a-248	C	T	0.851419	0.0241729	0.00338227	8.88996e-13			108	rs35851183	ferritin	9BKxkV	G	A	0.3522	0.0083	0.00360458308110449	0.0213
121	rs3844598	Body mass index (BMI) || id:ukb-a-248	ukb-a-248	G	A	0.471337	-0.0136986	0.00241006	1.31735e-08			109	rs13135092	ferritin	9BKxkV	G	A	0.0237	0.0057	0.00859059642856814	0.507
122	rs3861879	Body mass index (BMI) || id:ukb-a-248	ukb-a-248	G	A	0.56317	-0.0137348	0.00243136	1.61503e-08			110	rs11099020	ferritin	9BKxkV	C	T	0.3601	-0.0007	0.00348927876237139	0.841
123	rs390192	Body mass index (BMI) || id:ukb-a-248	ukb-a-248	G	A	0.477555	0.0154416	0.00242065	1.78341e-10			111	rs1296328	ferritin	9BKxkV	A	C	0.4258	0.003	0.00353445694870031	0.396
124	rs4246657	Body mass index (BMI) || id:ukb-a-248	ukb-a-248	T	C	0.659086	-0.0170056	0.00253421	1.94357e-11			112	rs34236292	ferritin	9BKxkV	T	G	0.2922	-0.0022	0.00377461106073261	0.56
125	rs4261944	Body mass index (BMI) || id:ukb-a-248	ukb-a-248	G	T	0.637044	-0.0154894	0.00250441	6.22315e-10			113	rs750090	ferritin	9BKxkV	C	T	0.3441	0.0027	0.00357419419230829	0.45
126	rs4467770	Body mass index (BMI) || id:ukb-a-248	ukb-a-248	A	G	0.269332	-0.0156691	0.00271693	8.0664e-09			114	rs6536575	ferritin	9BKxkV	T	C	0.4926	0.0053	0.00342724164641894	0.122
127	rs4474229	Body mass index (BMI) || id:ukb-a-248	ukb-a-248	A	G	0.627662	0.0158775	0.00248334	1.62233e-10			115	rs7701777	ferritin	9BKxkV	G	T	0.2772	-0.0023	0.00379052963963315	0.544
128	rs4502882	Body mass index (BMI) || id:ukb-a-248	ukb-a-248	T	C	0.343107	0.0147181	0.0025291	5.90786e-09			116	rs7723426	ferritin	9BKxkV	T	C	0.3511	3e-04	0.0033200003179549	0.928
129	rs4648450	Body mass index (BMI) || id:ukb-a-248	ukb-a-248	A	C	0.533867	0.0154374	0.00242211	1.84982e-10			117	rs6861649	ferritin	9BKxkV	T	C	0.3782	-0.0066	0.00356470870364001	0.0641
130	rs4671328	Body mass index (BMI) || id:ukb-a-248	ukb-a-248	G	T	0.447445	0.0217722	0.00243483	3.84238e-19			118	rs1694067	ferritin	9BKxkV	T	C	0.3983	-0.0211	0.00354056131498311	2.53e-09
131	rs4687770	Body mass index (BMI) || id:ukb-a-248	ukb-a-248	C	T	0.866625	0.019339	0.00353549	4.50485e-08			119	rs79694859	ferritin	9BKxkV	A	G	0.0452	0.0501	0.00907352009159084	3.36e-08
132	rs4718964	Body mass index (BMI) || id:ukb-a-248	ukb-a-248	T	G	0.587806	-0.0145653	0.00244679	2.63858e-09			120	rs10805383	ferritin	9BKxkV	A	G	0.4848	0.004	0.00344062381136439	0.245
133	rs4757144	Body mass index (BMI) || id:ukb-a-248	ukb-a-248	A	G	0.406953	-0.016524	0.00244585	1.42135e-11			121	rs9291822	ferritin	9BKxkV	C	T	0.4357	0.0069	0.00366436009059091	0.0597
135	rs4777541	Body mass index (BMI) || id:ukb-a-248	ukb-a-248	T	C	0.234959	-0.0196505	0.00284642	5.07925e-12			122	rs35107257	ferritin	9BKxkV	A	G	0.0591	0.0431	0.00779902846840841	3.27e-08
136	rs4911382	Body mass index (BMI) || id:ukb-a-248	ukb-a-248	T	C	0.415762	-0.015559	0.00244287	1.90349e-10			123	rs2307111	ferritin	9BKxkV	C	T	0.3579	-0.0004	0.00328211877517175	0.903
137	rs491711	Body mass index (BMI) || id:ukb-a-248	ukb-a-248	C	A	0.689012	0.0158403	0.00260937	1.27623e-09			124	rs7442885	ferritin	9BKxkV	G	C	0.2012	0.0044	0.00422779397577074	0.298
138	rs4929923	Body mass index (BMI) || id:ukb-a-248	ukb-a-248	C	T	0.352672	-0.0173844	0.00251068	4.39339e-12			125	rs1477290	ferritin	9BKxkV	C	T	0.1208	0.0037	0.00517940739089228	0.475
139	rs539515	Body mass index (BMI) || id:ukb-a-248	ukb-a-248	C	A	0.792471	-0.0474871	0.00295985	6.64049e-58			126	rs1919243	ferritin	9BKxkV	C	T	0.4499	1e-04	0.00398900498450113	0.98
141	rs55689274	Body mass index (BMI) || id:ukb-a-248	ukb-a-248	A	G	0.714289	0.0148341	0.00266266	2.53244e-08			127	rs970079	ferritin	9BKxkV	G	A	0.4602	-0.0199	0.00345363393648692	8.31e-09
142	rs55938344	Body mass index (BMI) || id:ukb-a-248	ukb-a-248	C	A	0.757298	0.0168213	0.00281823	2.39354e-09			128	rs11742930	ferritin	9BKxkV	C	T	0.4557	0.0087	0.00350274078338984	0.013
144	rs56212061	Body mass index (BMI) || id:ukb-a-248	ukb-a-248	T	C	0.850031	0.0211123	0.00337336	3.89054e-10			129	rs286818	ferritin	9BKxkV	A	T	0.1589	-0.0043	0.00462969940189412	0.353
146	rs57636386	Body mass index (BMI) || id:ukb-a-248	ukb-a-248	C	T	0.916585	0.0427651	0.00435306	8.92483e-23			130	rs1582931	ferritin	9BKxkV	A	G	0.4821	0.0043	0.00347549284744347	0.216
147	rs58862095	Body mass index (BMI) || id:ukb-a-248	ukb-a-248	T	C	0.580243	0.0243799	0.00243968	1.64702e-23			131	rs13174863	ferritin	9BKxkV	G	A	0.1526	0.0025	0.00492882130847558	0.612
148	rs588660	Body mass index (BMI) || id:ukb-a-248	ukb-a-248	A	G	0.414144	-0.0183012	0.00244095	6.51778e-14			132	rs3844598	ferritin	9BKxkV	A	G	0.4269	0.0047	0.00345724810469446	0.174
149	rs5995843	Body mass index (BMI) || id:ukb-a-248	ukb-a-248	G	A	0.651007	0.0174411	0.00251927	4.42792e-12			133	rs4502882	ferritin	9BKxkV	C	T	0.3306	0	NA	1
150	rs6050446	Body mass index (BMI) || id:ukb-a-248	ukb-a-248	G	A	0.033197	-0.0420771	0.0067598	4.83315e-10			134	rs7719067	ferritin	9BKxkV	A	G	0.3902	-0.0008	0.00355597660983526	0.822
151	rs60654199	Body mass index (BMI) || id:ukb-a-248	ukb-a-248	A	C	0.933352	-0.0312664	0.00481001	8.02786e-11			135	rs4921301	ferritin	9BKxkV	T	C	0.201	2e-04	0.00362490878367625	0.956
152	rs60764613	Body mass index (BMI) || id:ukb-a-248	ukb-a-248	T	G	0.855143	-0.023587	0.00342645	5.83714e-12			136	rs34774377	ferritin	9BKxkV	C	T	0.104	0.0061	0.00564647856382759	0.28
153	rs61826867	Body mass index (BMI) || id:ukb-a-248	ukb-a-248	G	A	0.890228	-0.0251347	0.00384169	6.05341e-11			137	rs245775	ferritin	9BKxkV	A	G	0.2754	-0.0049	0.00384902144252004	0.203
154	rs61969510	Body mass index (BMI) || id:ukb-a-248	ukb-a-248	C	T	0.715588	-0.0155328	0.00269504	8.24689e-09			138	rs4467770	ferritin	9BKxkV	G	A	0.2365	0.0054	0.003972157396883	0.174
155	rs62147189	Body mass index (BMI) || id:ukb-a-248	ukb-a-248	G	T	0.378	0.0170068	0.00251319	1.31704e-11			139	rs11757278	ferritin	9BKxkV	C	T	0.324	-0.0027	0.00365434325527342	0.46
157	rs6265	Body mass index (BMI) || id:ukb-a-248	ukb-a-248	T	C	0.810274	0.0402275	0.00306191	2.03798e-39			140	rs144861591	ferritin	9BKxkV	T	C	0.0671	0.1333	0.00682871479833138	7.35e-85
158	rs6575340	Body mass index (BMI) || id:ukb-a-248	ukb-a-248	A	G	0.362584	-0.0228776	0.00250397	6.48336e-20			141	rs198851	ferritin	9BKxkV	T	G	0.1247	0.0593	0.00506229869131197	1.08e-31
159	rs6601527	Body mass index (BMI) || id:ukb-a-248	ukb-a-248	A	C	0.412181	0.0217383	0.00244545	6.17874e-19			143	rs2523971	ferritin	9BKxkV	A	C	0.2472	-0.0288	0.00389179721547756	1.36e-13
160	rs66679256	Body mass index (BMI) || id:ukb-a-248	ukb-a-248	T	C	0.553858	-0.0162973	0.00242165	1.70098e-11			145	rs9267671	ferritin	9BKxkV	A	G	0.0406	-0.0081	0.00816199030162283	0.321
161	rs6687953	Body mass index (BMI) || id:ukb-a-248	ukb-a-248	G	A	0.608649	-0.0158953	0.00246141	1.06358e-10			146	rs62407562	ferritin	9BKxkV	A	T	0.2356	0.0088	0.0040176515265547	0.0285
162	rs66922415	Body mass index (BMI) || id:ukb-a-248	ukb-a-248	G	A	0.765638	-0.0520958	0.00283196	1.54953e-75			147	rs34045288	ferritin	9BKxkV	T	C	0.3076	-0.0003	0.00392019571770692	0.939
163	rs6705567	Body mass index (BMI) || id:ukb-a-248	ukb-a-248	C	T	0.6212	0.0136224	0.00249537	4.7895e-08			148	rs36184164	ferritin	9BKxkV	G	T	0.1398	0.0356	0.0051826157829013	6.46e-12
164	rs6722241	Body mass index (BMI) || id:ukb-a-248	ukb-a-248	C	T	0.729092	0.0201712	0.00271361	1.06145e-13			149	rs72892910	ferritin	9BKxkV	T	G	0.1707	0.0066	0.00457357423310453	0.149
165	rs6739755	Body mass index (BMI) || id:ukb-a-248	ukb-a-248	G	A	0.397024	0.0209594	0.00246047	1.62368e-17			150	rs1327259	ferritin	9BKxkV	G	A	0.3604	-0.0012	0.00355919302979029	0.736
166	rs67609008	Body mass index (BMI) || id:ukb-a-248	ukb-a-248	C	T	0.716403	-0.0146011	0.00267444	4.77859e-08			151	rs2474898	ferritin	9BKxkV	T	C	0.2811	-0.0039	0.00370876425487107	0.293
168	rs67844506	Body mass index (BMI) || id:ukb-a-248	ukb-a-248	G	A	0.816758	0.0259162	0.0031086	7.65068e-17			152	rs390192	ferritin	9BKxkV	A	G	0.4656	-0.0036	0.0034950733045757	0.303
169	rs6789488	Body mass index (BMI) || id:ukb-a-248	ukb-a-248	C	T	0.249216	-0.0200094	0.00277743	5.8479e-13			153	rs9342196	ferritin	9BKxkV	T	C	0.1702	4e-04	0.00419303170502696	0.924
170	rs6809307	Body mass index (BMI) || id:ukb-a-248	ukb-a-248	T	C	0.74378	-0.0157072	0.00276033	1.26885e-08			154	rs12662900	ferritin	9BKxkV	A	T	0.3503	-0.0018	0.00373655734894511	0.63
171	rs6831020	Body mass index (BMI) || id:ukb-a-248	ukb-a-248	A	C	0.704771	0.0159366	0.00263095	1.38538e-09			155	rs9320823	ferritin	9BKxkV	T	C	0.4211	0.0041	0.00348198296154392	0.239
172	rs6861649	Body mass index (BMI) || id:ukb-a-248	ukb-a-248	C	T	0.392515	-0.0143476	0.00246927	6.23491e-09			156	rs2253310	ferritin	9BKxkV	C	G	0.3367	0.0035	0.00366054037104189	0.339
174	rs7030732	Body mass index (BMI) || id:ukb-a-248	ukb-a-248	A	C	0.392111	0.0151605	0.00245902	7.0445e-10			157	rs9489620	ferritin	9BKxkV	G	C	0.465	-0.0005	0.00371722006975599	0.893
175	rs704061	Body mass index (BMI) || id:ukb-a-248	ukb-a-248	C	T	0.547297	-0.0158698	0.0024138	4.88427e-11			158	rs9402104	ferritin	9BKxkV	G	A	0.3788	-0.0023	0.00349099637946939	0.51
176	rs7094644	Body mass index (BMI) || id:ukb-a-248	ukb-a-248	A	G	0.325824	-0.0152821	0.0026106	4.80751e-09			159	rs2008598	ferritin	9BKxkV	G	A	0.3355	-0.0205	0.003697438730589	2.95e-08
177	rs7116641	Body mass index (BMI) || id:ukb-a-248	ukb-a-248	G	T	0.683203	-0.0244218	0.00258645	3.67282e-21			160	rs7755574	ferritin	9BKxkV	T	G	0.2902	0.0122	0.00381641235957176	0.00139
178	rs7124681	Body mass index (BMI) || id:ukb-a-248	ukb-a-248	A	C	0.591943	-0.0267462	0.00243997	5.90201e-28			161	rs9688977	ferritin	9BKxkV	C	T	0.1288	0.0048	0.00505145676143027	0.342
179	rs7132908	Body mass index (BMI) || id:ukb-a-248	ukb-a-248	A	G	0.61608	-0.0285337	0.0024723	8.2699e-31			162	rs36007635	ferritin	9BKxkV	A	G	0.1475	-0.0102	0.00489804107531767	0.0373
180	rs7138383	Body mass index (BMI) || id:ukb-a-248	ukb-a-248	A	G	0.746515	0.0213808	0.0027649	1.05366e-14			163	rs6950388	ferritin	9BKxkV	G	A	0.2319	-0.0094	0.00418510156336386	0.0247
181	rs7141420	Body mass index (BMI) || id:ukb-a-248	ukb-a-248	T	C	0.485922	-0.0208148	0.00241922	7.73749e-18			164	rs73050254	ferritin	9BKxkV	A	G	0.1331	0.0044	0.00505427701825076	0.384
182	rs71495049	Body mass index (BMI) || id:ukb-a-248	ukb-a-248	A	G	0.915969	-0.0265499	0.00432971	8.6862e-10			165	rs2711111	ferritin	9BKxkV	A	G	0.3969	0.0055	0.00353749254496834	0.12
183	rs7195386	Body mass index (BMI) || id:ukb-a-248	ukb-a-248	C	T	0.493559	0.0158814	0.00240747	4.2092e-11			166	rs2529440	ferritin	9BKxkV	T	C	0.4503	-0.0346	0.00349848116818929	4.6e-23
184	rs7218014	Body mass index (BMI) || id:ukb-a-248	ukb-a-248	C	T	0.803405	-0.0206989	0.00302709	8.05193e-12			167	rs24003	ferritin	9BKxkV	T	C	0.3985	0.0308	0.00351796673619234	2.04e-18
185	rs72820274	Body mass index (BMI) || id:ukb-a-248	ukb-a-248	A	G	0.58124	-0.0160021	0.00243934	5.3889e-11			168	rs215634	ferritin	9BKxkV	A	G	0.3474	-0.0049	0.00360436504531976	0.174
186	rs72892910	Body mass index (BMI) || id:ukb-a-248	ukb-a-248	T	G	0.829558	-0.0401658	0.00320426	4.88765e-36			170	rs799449	ferritin	9BKxkV	C	T	0.4298	0.0103	0.00348600264719631	0.00313
187	rs72976986	Body mass index (BMI) || id:ukb-a-248	ukb-a-248	A	G	0.808813	0.0240493	0.00308786	6.80769e-15			171	rs4718964	ferritin	9BKxkV	T	G	0.4282	0.0022	0.00346935382595766	0.526
188	rs73050254	Body mass index (BMI) || id:ukb-a-248	ukb-a-248	A	G	0.863318	-0.0193216	0.00350204	3.44628e-08			172	rs58862095	ferritin	9BKxkV	T	C	0.3535	-0.0033	0.00359014576081316	0.358
189	rs73169730	Body mass index (BMI) || id:ukb-a-248	ukb-a-248	G	A	0.723709	-0.0194632	0.00268664	4.35211e-13			173	rs17149254	ferritin	9BKxkV	T	C	0.1861	0.0113	0.00451900257831546	0.0124
190	rs7321331	Body mass index (BMI) || id:ukb-a-248	ukb-a-248	A	G	0.258868	-0.0175546	0.00275513	1.8731e-10			174	rs2192649	ferritin	9BKxkV	G	T	0.4649	0.0014	0.0033830471763206	0.679
193	rs750090	Body mass index (BMI) || id:ukb-a-248	ukb-a-248	C	T	0.643847	0.0156336	0.00253473	6.93426e-10			175	rs3843540	ferritin	9BKxkV	C	T	0.138	0.0055	0.00490337442486392	0.262
195	rs7553158	Body mass index (BMI) || id:ukb-a-248	ukb-a-248	A	G	0.437611	0.0174152	0.0024236	6.70193e-13			176	rs39330	ferritin	9BKxkV	T	A	0.3825	-0.0084	0.00351309243806109	0.0168
196	rs756717	Body mass index (BMI) || id:ukb-a-248	ukb-a-248	A	G	0.601141	0.0146721	0.00248166	3.37894e-09			177	rs9641499	ferritin	9BKxkV	A	C	0.4248	-0.0007	0.0036279278534769	0.847
198	rs7701777	Body mass index (BMI) || id:ukb-a-248	ukb-a-248	G	T	0.717241	0.0170279	0.00266777	1.74092e-10			178	rs1840661	ferritin	9BKxkV	A	T	0.4276	1e-04	0.00725326622503314	0.989
199	rs7719067	Body mass index (BMI) || id:ukb-a-248	ukb-a-248	G	A	0.426165	0.0162027	0.00242599	2.41268e-11			179	rs56067609	ferritin	9BKxkV	T	A	0.1022	-0.0042	0.00535667579172253	0.433
200	rs7723426	Body mass index (BMI) || id:ukb-a-248	ukb-a-248	C	T	0.324983	-0.0146685	0.00256587	1.08653e-08			180	rs71537957	ferritin	9BKxkV	T	C	0.2676	0.0228	0.00390042547070134	5.05e-09
201	rs7755574	Body mass index (BMI) || id:ukb-a-248	ukb-a-248	T	G	0.718847	-0.0154959	0.00267437	6.87068e-09			181	rs1805123	ferritin	9BKxkV	G	T	0.2135	-0.0003	0.0036784658886276	0.935
202	rs7774	Body mass index (BMI) || id:ukb-a-248	ukb-a-248	A	C	0.690862	-0.0166342	0.00261526	2.01442e-10			182	rs2975693	ferritin	9BKxkV	C	T	0.0729	-0.0002	0.00638203186992879	0.975
203	rs778094	Body mass index (BMI) || id:ukb-a-248	ukb-a-248	A	G	0.422432	0.0148535	0.00243672	1.09089e-09			183	rs4841429	ferritin	9BKxkV	G	A	0.0791	0.0601	0.00642305824582144	8.21e-21
204	rs7852189	Body mass index (BMI) || id:ukb-a-248	ukb-a-248	G	A	0.688636	-0.0165539	0.00258881	1.61369e-10			185	rs7006178	ferritin	9BKxkV	C	G	0.2536	-0.0025	0.00390463013237677	0.522
205	rs7933085	Body mass index (BMI) || id:ukb-a-248	ukb-a-248	G	A	0.490805	-0.0157387	0.00241521	7.2061e-11			186	rs2616192	ferritin	9BKxkV	G	T	0.3558	-0.0033	0.00368109096434119	0.37
206	rs7992832	Body mass index (BMI) || id:ukb-a-248	ukb-a-248	T	C	0.723456	0.0175556	0.00269236	7.01778e-11			187	rs13253974	ferritin	9BKxkV	A	G	0.3396	0.0244	0.00365664604439587	2.51e-11
207	rs799449	Body mass index (BMI) || id:ukb-a-248	ukb-a-248	T	C	0.441519	-0.019902	0.00242699	2.40713e-16			189	rs2725371	ferritin	9BKxkV	A	G	0.3249	-0.0021	0.00376497839952135	0.577
208	rs8015400	Body mass index (BMI) || id:ukb-a-248	ukb-a-248	A	C	0.321849	-0.0210882	0.0025723	2.4485e-16			190	rs17342242	ferritin	9BKxkV	G	A	0.2007	0.0038	0.0041773688928599	0.363
209	rs80330591	Body mass index (BMI) || id:ukb-a-248	ukb-a-248	A	G	0.853156	0.0213608	0.00339342	3.08227e-10			191	rs16932761	ferritin	9BKxkV	A	G	0.2597	0.0022	0.0039860515775412	0.581
210	rs8078135	Body mass index (BMI) || id:ukb-a-248	ukb-a-248	T	C	0.511533	0.0194999	0.00241182	6.23017e-16			192	rs12679106	ferritin	9BKxkV	G	T	0.2847	0.0036	0.0037885925710727	0.342
211	rs815163	Body mass index (BMI) || id:ukb-a-248	ukb-a-248	C	T	0.438397	0.0182459	0.00241971	4.69245e-14			193	rs10100245	ferritin	9BKxkV	G	A	0.4321	0.0042	0.00347646755818251	0.227
213	rs845084	Body mass index (BMI) || id:ukb-a-248	ukb-a-248	A	G	0.742449	-0.02034	0.0027569	1.6125e-13			194	rs78565420	ferritin	9BKxkV	T	C	0.0523	0.0035	0.00780879985846356	0.654
214	rs862320	Body mass index (BMI) || id:ukb-a-248	ukb-a-248	T	C	0.589848	0.0228157	0.0024463	1.09926e-20			195	rs72606621	ferritin	9BKxkV	A	G	0.2642	0.0214	0.00388866032229929	3.73e-08
215	rs869400	Body mass index (BMI) || id:ukb-a-248	ukb-a-248	G	T	0.184173	-0.0307255	0.00310717	4.70111e-23			196	rs112520079	ferritin	9BKxkV	G	T	0.1686	0.0021	0.00458581564134507	0.647
216	rs879620	Body mass index (BMI) || id:ukb-a-248	ukb-a-248	T	C	0.384724	-0.0256124	0.00247819	4.9306e-25			197	rs859788	ferritin	9BKxkV	G	A	0.4544	-0.0188	0.00343888388167759	4.58e-08
217	rs9291822	Body mass index (BMI) || id:ukb-a-248	ukb-a-248	T	C	0.484545	0.0136148	0.00242583	1.99669e-08			198	rs17716502	ferritin	9BKxkV	T	C	0.1971	-0.0076	0.00432385297493228	0.0788
218	rs9320823	Body mass index (BMI) || id:ukb-a-248	ukb-a-248	C	T	0.398099	-0.0189398	0.00245759	1.29509e-14			199	rs2954029	ferritin	9BKxkV	T	A	0.4905	-0.0245	0.00345943248523438	1.42e-12
219	rs935166	Body mass index (BMI) || id:ukb-a-248	ukb-a-248	A	G	0.493065	0.0154943	0.00240282	1.13209e-10			200	rs11782074	ferritin	9BKxkV	T	G	0.4111	0.0014	0.0034981415099333	0.689
220	rs946185	Body mass index (BMI) || id:ukb-a-248	ukb-a-248	G	A	0.406724	0.0146913	0.00246179	2.40813e-09			201	rs11515071	ferritin	9BKxkV	T	C	0.3972	-0.0127	0.00354094446058858	0.000335
222	rs9515455	Body mass index (BMI) || id:ukb-a-248	ukb-a-248	A	G	0.583394	-0.0179637	0.00244962	2.25113e-13			202	rs1411432	ferritin	9BKxkV	C	A	0.146	0.0046	0.0046930420040167	0.327
223	rs9527906	Body mass index (BMI) || id:ukb-a-248	ukb-a-248	A	G	0.237605	0.0161813	0.0028336	1.12728e-08			203	rs1412239	ferritin	9BKxkV	G	C	0.3239	0.0034	0.00364552082657734	0.351
225	rs9641499	Body mass index (BMI) || id:ukb-a-248	ukb-a-248	A	C	0.565905	0.017102	0.00242262	1.67649e-12			204	rs16916303	ferritin	9BKxkV	G	A	0.1044	-0.0055	0.00547380343827525	0.315
226	rs9688977	Body mass index (BMI) || id:ukb-a-248	ukb-a-248	C	T	0.853514	-0.0239775	0.00340602	1.9293e-12			205	rs7865362	ferritin	9BKxkV	T	C	0.3458	0.0246	0.00361645218197015	1.03e-11
227	rs9843653	Body mass index (BMI) || id:ukb-a-248	ukb-a-248	C	T	0.485445	-0.0317261	0.00240405	9.3519e-40			206	rs17058884	ferritin	9BKxkV	G	T	0.0657	-0.0125	0.00720365424653313	0.0827
228	rs9847186	Body mass index (BMI) || id:ukb-a-248	ukb-a-248	A	G	0.572263	0.0142849	0.0024335	4.35973e-09			207	rs62543438	ferritin	9BKxkV	C	G	0.2425	0.0031	0.00440911174879638	0.482
15	rs10100245	Ferritin || id:ieu-a-1050	ieu-a-1050	A	G	NA	0.0258	0.0094	0.00591807			208	rs10465231	ferritin	9BKxkV	C	T	0.4447	-0.0001	0.00265898838311163	0.97
23	rs10185199	Ferritin || id:ieu-a-1050	ieu-a-1050	A	G	NA	7e-04	0.0111	0.9463			209	rs2482704	ferritin	9BKxkV	T	G	0.4239	0.0019	0.00349786470000676	0.587
36	rs10187101	Ferritin || id:ieu-a-1050	ieu-a-1050	T	C	NA	-0.0125	0.0096	0.1949			210	rs2398861	ferritin	9BKxkV	G	A	0.2754	-0.0133	0.00386590543581444	0.000581
45	rs10465231	Ferritin || id:ieu-a-1050	ieu-a-1050	T	C	NA	0.0102	0.0094	0.2773			211	rs7852189	ferritin	9BKxkV	G	A	0.2891	0.0046	0.00377485579782679	0.223
52	rs1064213	Ferritin || id:ieu-a-1050	ieu-a-1050	A	G	NA	0.0065	0.0093	0.4797			212	rs2135745	ferritin	9BKxkV	C	G	0.2263	-0.0044	0.00408134626272327	0.281
77	rs10788493	Ferritin || id:ieu-a-1050	ieu-a-1050	T	C	NA	-0.0106	0.0095	0.2641			213	rs7030732	ferritin	9BKxkV	C	A	0.3232	-0.0003	0.00318683067891523	0.925
89	rs10803762	Ferritin || id:ieu-a-1050	ieu-a-1050	A	G	NA	-0.023	0.01	0.0214798			214	rs3861879	ferritin	9BKxkV	G	A	0.4401	-0.0011	0.00342382993585993	0.748
910	rs10805383	Ferritin || id:ieu-a-1050	ieu-a-1050	A	G	NA	-0.0138	0.0092	0.1334			215	rs532436	ferritin	9BKxkV	A	G	0.1298	-0.0592	0.00479743183438074	5.52e-35
103	rs10865612	Ferritin || id:ieu-a-1050	ieu-a-1050	C	T	NA	-0.0075	0.0098	0.442			216	rs7094644	ferritin	9BKxkV	G	A	0.275	-0.0036	0.00380432513697983	0.344
1110	rs10898330	Ferritin || id:ieu-a-1050	ieu-a-1050	T	C	NA	0.001	0.0093	0.9151			217	rs11012732	ferritin	9BKxkV	G	A	0.2989	-0.0035	0.00374496052269105	0.35
1210	rs10938397	Ferritin || id:ieu-a-1050	ieu-a-1050	G	A	NA	0.0109	0.0097	0.2603			218	rs71495049	ferritin	9BKxkV	A	G	0.0891	0.0091	0.00608829126330361	0.135
134	rs10995427	Ferritin || id:ieu-a-1050	ieu-a-1050	A	G	NA	4e-04	0.0094	0.9702			219	rs7068127	ferritin	9BKxkV	G	A	0.4108	0.0197	0.00349224738838755	1.69e-08
143	rs11012732	Ferritin || id:ieu-a-1050	ieu-a-1050	G	A	NA	3e-04	0.0101	0.9723			220	rs4595495	ferritin	9BKxkV	G	A	0.4537	-0.0011	0.00363209540326804	0.762
167	rs11084554	Ferritin || id:ieu-a-1050	ieu-a-1050	A	G	NA	-0.0028	0.0126	0.8225			221	rs10995427	ferritin	9BKxkV	A	G	0.3488	0.005	0.00364377359049048	0.17
173	rs11099020	Ferritin || id:ieu-a-1050	ieu-a-1050	T	C	NA	-0.0099	0.0098	0.3122			222	rs17476364	ferritin	9BKxkV	C	T	0.0948	0.0431	0.00568918963203658	3.57e-14
191	rs112520079	Ferritin || id:ieu-a-1050	ieu-a-1050	G	T	NA	-0.0143	0.0115	0.2133			223	rs946185	ferritin	9BKxkV	A	G	0.3949	0.0024	0.00350086367268129	0.493
2010	rs11264489	Ferritin || id:ieu-a-1050	ieu-a-1050	G	A	NA	0.006	0.0097	0.536801			224	rs17399739	ferritin	9BKxkV	G	A	0.0974	0.003	0.00620944666273917	0.629
212	rs113603865	Ferritin || id:ieu-a-1050	ieu-a-1050	T	C	NA	-0.0021	0.0115	0.8541			225	rs10788493	ferritin	9BKxkV	T	C	0.4768	0.0015	0.00344214348173324	0.663
221	rs11642015	Ferritin || id:ieu-a-1050	ieu-a-1050	T	C	NA	-0.0042	0.0096	0.660201			226	rs2450445	ferritin	9BKxkV	A	G	0.3023	0.0037	0.00370527530933497	0.318
241	rs11655587	Ferritin || id:ieu-a-1050	ieu-a-1050	T	C	NA	-0.0087	0.0101	0.389			227	rs2439823	ferritin	9BKxkV	A	G	0.4225	-0.0059	0.00351880427343495	0.0936
251	rs11742930	Ferritin || id:ieu-a-1050	ieu-a-1050	T	C	NA	0.0078	0.0095	0.4126			228	rs17112021	ferritin	9BKxkV	G	T	0.2784	0.0244	0.00396630752671696	7.66e-10
261	rs11757278	Ferritin || id:ieu-a-1050	ieu-a-1050	C	T	NA	-0.0225	0.0102	0.0275302			229	rs61871615	ferritin	9BKxkV	T	C	0.095	0.0023	0.00611884036299925	0.707
271	rs11761411	Ferritin || id:ieu-a-1050	ieu-a-1050	T	C	NA	0.0067	0.013	0.606801			230	rs10749233	ferritin	9BKxkV	G	C	0.2365	0.0013	0.00404634446965265	0.748
281	rs11782074	Ferritin || id:ieu-a-1050	ieu-a-1050	T	G	NA	-0.0113	0.0098	0.2513			231	rs845084	ferritin	9BKxkV	A	G	0.2707	0.0021	0.00384547823835474	0.585
291	rs11856579	Ferritin || id:ieu-a-1050	ieu-a-1050	A	G	NA	-0.0004	0.0108	0.9735			232	rs67609008	ferritin	9BKxkV	C	T	0.2573	0.004	0.00394817639536732	0.311
301	rs12024554	Ferritin || id:ieu-a-1050	ieu-a-1050	T	C	NA	-0.0041	0.0106	0.7007			233	rs2035806	ferritin	9BKxkV	G	A	0.4014	-0.0041	0.00354160599159782	0.247
311	rs12042959	Ferritin || id:ieu-a-1050	ieu-a-1050	G	A	NA	-0.0326	0.0129	0.0111699			234	rs7952102	ferritin	9BKxkV	C	T	0.3565	-0.0122	0.0035657934609035	0.000623
321	rs12049202	Ferritin || id:ieu-a-1050	ieu-a-1050	T	C	NA	-0.0056	0.0118	0.6331			235	rs12419620	ferritin	9BKxkV	G	T	0.1621	-0.0312	0.00470814194715974	3.43e-11
331	rs12144626	Ferritin || id:ieu-a-1050	ieu-a-1050	C	T	NA	-0.0067	0.0095	0.480799			236	rs4929923	ferritin	9BKxkV	T	C	0.3364	0.0034	0.00358553600056883	0.343
341	rs12477385	Ferritin || id:ieu-a-1050	ieu-a-1050	T	G	NA	-0.0069	0.0117	0.5566			237	rs4757144	ferritin	9BKxkV	G	A	0.3957	4e-04	0.00398272609998869	0.92
351	rs12614861	Ferritin || id:ieu-a-1050	ieu-a-1050	T	G	NA	-0.0008	0.0097	0.9372			238	rs6265	ferritin	9BKxkV	T	C	0.149	-0.0103	0.0045953366046833	0.025
371	rs12679106	Ferritin || id:ieu-a-1050	ieu-a-1050	T	G	NA	0	0.0104	0.9984			239	rs491711	ferritin	9BKxkV	C	A	0.3151	-0.0015	0.00381259718298004	0.694
381	rs12693541	Ferritin || id:ieu-a-1050	ieu-a-1050	T	C	NA	-0.106	0.014	4.17734e-14			240	rs7941828	ferritin	9BKxkV	T	C	0.3761	-0.0055	0.00357561050660435	0.124
391	rs1286138	Ferritin || id:ieu-a-1050	ieu-a-1050	G	T	NA	0.022	0.0099	0.0267602			241	rs7116641	ferritin	9BKxkV	G	T	0.3096	0.0021	0.0036400801277091	0.564
401	rs12877270	Ferritin || id:ieu-a-1050	ieu-a-1050	A	G	NA	-0.0138	0.0093	0.1408			243	rs12807014	ferritin	9BKxkV	C	T	0.2431	-0.0286	0.00391374531351326	2.72e-13
411	rs12881629	Ferritin || id:ieu-a-1050	ieu-a-1050	G	A	NA	-0.0223	0.0191	0.2421			244	rs4938939	ferritin	9BKxkV	A	G	0.2915	0.0224	0.00377673308031088	3.01e-09
421	rs12885458	Ferritin || id:ieu-a-1050	ieu-a-1050	G	T	NA	0.0039	0.0093	0.6765			245	rs487662	ferritin	9BKxkV	G	A	0.2523	-0.005	0.00399737635115021	0.211
431	rs1296328	Ferritin || id:ieu-a-1050	ieu-a-1050	C	A	NA	0.0058	0.0096	0.547599			246	rs2234458	ferritin	9BKxkV	C	T	0.3636	7e-04	0.00355727894597445	0.844
441	rs12992672	Ferritin || id:ieu-a-1050	ieu-a-1050	A	G	NA	-0.0154	0.0123	0.212			247	rs2450254	ferritin	9BKxkV	T	A	0.38	-0.0031	0.00359865777844644	0.389
461	rs13062093	Ferritin || id:ieu-a-1050	ieu-a-1050	G	T	NA	0.0144	0.0097	0.1349			248	rs10898330	ferritin	9BKxkV	C	T	0.4742	0.0014	0.00346286689653852	0.686
471	rs13174863	Ferritin || id:ieu-a-1050	ieu-a-1050	G	A	NA	-0.0147	0.013	0.2586			249	rs61903695	ferritin	9BKxkV	G	A	0.2132	0.0062	0.00412679615819651	0.133
481	rs1320903	Ferritin || id:ieu-a-1050	ieu-a-1050	A	G	NA	-0.028	0.0101	0.00545494			250	rs3802858	ferritin	9BKxkV	C	T	0.4948	7e-04	0.00331980847362494	0.833
491	rs1327259	Ferritin || id:ieu-a-1050	ieu-a-1050	G	A	NA	-0.0123	0.0095	0.1939			251	rs550974	ferritin	9BKxkV	T	A	0.3798	0.0049	0.00354582256041791	0.167
501	rs1342391	Ferritin || id:ieu-a-1050	ieu-a-1050	T	G	NA	-0.0159	0.0174	0.3629			252	rs10750215	ferritin	9BKxkV	T	G	0.4199	0.0213	0.00386814298319636	3.66e-08
511	rs13427822	Ferritin || id:ieu-a-1050	ieu-a-1050	G	A	NA	-0.0181	0.0105	0.0861807			254	rs7933085	ferritin	9BKxkV	A	G	0.4529	-0.0059	0.00348866212142254	0.0908
531	rs1441264	Ferritin || id:ieu-a-1050	ieu-a-1050	A	G	NA	-0.0134	0.0095	0.1565			255	rs11223641	ferritin	9BKxkV	C	T	0.1685	-0.0034	0.00480285786574857	0.479
541	rs1446585	Ferritin || id:ieu-a-1050	ieu-a-1050	G	A	NA	-0.0026	0.0107	0.8052			256	rs35025195	ferritin	9BKxkV	A	G	0.1569	6e-04	0.00482322098963953	0.901
561	rs1458156	Ferritin || id:ieu-a-1050	ieu-a-1050	T	C	NA	-0.0033	0.0093	0.7251			257	rs55726687	ferritin	9BKxkV	A	G	0.1875	0.004	0.00435169183128868	0.358
571	rs1582931	Ferritin || id:ieu-a-1050	ieu-a-1050	A	G	NA	0.014	0.0095	0.1405			258	rs2470392	ferritin	9BKxkV	C	T	0.3118	4e-04	0.00374763392664338	0.915
581	rs16846140	Ferritin || id:ieu-a-1050	ieu-a-1050	G	A	NA	-0.0048	0.0098	0.6194			259	rs1458156	ferritin	9BKxkV	C	T	0.4843	-0.0014	0.00354621496815908	0.693
591	rs16916303	Ferritin || id:ieu-a-1050	ieu-a-1050	G	A	NA	-0.0006	0.0158	0.9723			260	rs7132908	ferritin	9BKxkV	A	G	0.3655	0.0025	0.00353151313657983	0.479
[truncated: 494 more rows]

[truncated: 8 more sheets: S10-Transferrin saturation-BMI, S11-Iron-wc, S12-Ferritin-wc, S13-Transferrin saturation-wc, S14-Iron-WHRadjBMI, S15-Ferritin-WHRadjBMI, S16-TS-WHRadjBM, S17-obesity-liver function]
